# Supplementary material for: Prioritizing orphan proteins for further study using phylogenomics and gene expression profiles in Streptomyces coelicolor
Source: BMC Res Notes. 2011 Sep 7;4:325. doi: 10.1186/1756-0500-4-325 (PMC3224560; doi:10.1186/1756-0500-4-325)
Supplement: Additional file 1 — Table of generally conserved actinomycete orphan proteins. The table lists 381 Streptomyces coelicolor orphan genes that are generally conserved in other actinomycetes genomes (more than half of the 44 actinomycete species examined; blue gene numbers). Of these, the top 73 are present in at least three of five representative non-actinomycete bacterial genomes (red; 25 are present in all five of these species). The top 22 genes also have putative homologues (reciprocal best BLAST hits) in at least half of the species in a representative set of eight non-bacterial genomes (green). [file 1756-0500-4-325-S1.XLS]

## Sheet: generally conserved actinomycet
Generally conserved actinomycete orphan proteins: The table lists 381 Streptomyces coelicolor orphan genes which are generally conserved in other actinomycetes genomes (more than half of the 44 actinomycete species examined; blue gene numbers). Of these, the top 73 are present in at least three of five representative non-actinomycete bacterial genomes (red; 25 are present in all five of these spe…
SCOID	original annotation	conservation in actinomycetes	conservation in non-actinomycetes	conservation in non-bacteria	aau	ace	bad	blo	cdi	cef	cgl	cjk	cmi	fal	fra	fre	kra	lxx	map	mav	mbb	mbo	mgi	mjl	mkm	mle	mmc	mra	msm	mtc	mtf	mtu	mul	mva	nca	nfa	pac	rha	rsa	sar	sav	sen	sgr	ssc	stp	tfu	twh	tws	cel
SCO2161	hypothetical protein	42	3	8	<AAur_2216>	<Acel_0954>			<DIP1631>	<CE2089>	<NCgl2117>	<jk0713>	<CMM_1843>	<FRAAL5127><FRAAL5127>	<Francci3_3121><Francci3_3121>	<Franean1_1797><Franean1_1797>	<Krad_3261>	<Lxx15060>	<MAP_1944c>	<MAV_2287>	<BCG_2220c>	<Mb2227c>	<Mflv_2945>	<_3313>	<_3364>	<ML0871>	<_3302>	<MRA_2220>	<MSMEG_4272>	<MT2260>	<TBFG_12232>	<Rv2204c>	<MUL_3561>	<Mvan_3568>	<Noca_3146>	<nfa17050>	<PPA0700>	<RHA1_ro01140>	<RSal33209_1585>	<Sare_3536>	<SAV6042>	<SACE_1654>	<SGR5347>	<SCAB67241>	<Strop_3304>	<Tfu_1011>	<TWT242>	<TW528>	<cel6228>
SCO5796	hypothetical protein	42	5	7	<AAur_1600>	<Acel_1482>	<BAD_1118>	<BL1307>	<DIP1439>	<CE1833>	<NCgl1865>	<jk1108>	<CMM_2019>	<FRAAL5704>	<Francci3_3511>	<Franean1_1231>	<Krad_1503>	<Lxx15960>	<MAP_2839c>	<MAV_3618>	<BCG_2738c>	<Mb2744c>	<Mflv_3960>	<_2151>	<_2210>	<ML0997>	<_2164>	<MRA_2752>	<MSMEG_2736>	<MT2797>	<TBFG_12738>	<Rv2725c>	<MUL_3368>	<Mvan_2436>	<Noca_3837>	<nfa38280>	<PPA1021>	<RHA1_ro06778>	<RSal33209_0731>	<Sare_1407>	<SAV2470>	<SACE_1754>	<SGR1724>	<SCAB24721>	<Strop_1449>	<Tfu_0820>			<cel14687>
SCO3855	hypothetical protein	40	5	7	<AAur_0017>	<Acel_0013>		<BL0594>	<DIP0027>	<CE0030>	<NCgl0034>	<jk0034>	<CMM_0011>	<FRAAL6764>	<Francci3_4443>	<Franean1_0125>	<Krad_0023>	<Lxx00170>			<BCG_0143>	<Mb0114>	<Mflv_1071>	<_5529>	<_5237>		<_5148>	<MRA_0116>	<MSMEG_5036>	<MT0119>	<TBFG_10111>	<Rv0110>	<MUL_4822>	<Mvan_5753>	<Noca_0018>	<nfa740>	<PPA0287><PPA0287>	<RHA1_ro03691>	<RSal33209_0016>	<Sare_4995>	<SAV4330>	<SACE_0035>	<SGR3717><SGR3717>	<SCAB45641>	<Strop_4481>	<Tfu_3068><Tfu_3068>	<TWT009>	<TW009>	<cel7255>
SCO1472	conserved hypothetical Sun-family proteinSCL629c	38	5	7	<AAur_1823>	<Acel_1277>			<DIP1321>	<CE1718>	<NCgl1537>	<jk1012>	<CMM_1774>	<FRAAL5224>	<Francci3_3189>	<Franean1_1720>	<Krad_2983>		<MAP_1134>	<MAV_3371>	<BCG_1468>	<Mb1442>	<Mflv_3729>	<_2425>	<_2431>		<_2384>	<MRA_1416>	<MSMEG_3065>	<MT1451>	<TBFG_11436>	<Rv1407>	<MUL_1803>	<Mvan_2688>	<Noca_2443>	<nfa36070>	<PPA1196>	<RHA1_ro07164>	<RSal33209_2352>	<Sare_1863>	<SAV6878>	<SACE_2114>	<SGR6062>	<SCAB75351>	<Strop_1870>	<Tfu_1076>			<cel2992><cel2992>
SCO2497	hypothetical protein	37	5	7	<AAur_1486>		<BAD_1137>	<BL0117>	<DIP1903>	<CE2461>	<NCgl2481>	<jk0383>	<CMM_1584>				<Krad_3365>	<Lxx08490>	<MAP_0657c>	<MAV_0771>	<BCG_0876c>	<Mb0846c>	<Mflv_1667>	<_4895>	<_4599>	<ML2186>	<_4512>	<MRA_0833>	<MSMEG_5774>	<MT0845>	<TBFG_10838>	<Rv0823c>	<MUL_0444>	<Mvan_5086>	<Noca_1942>	<nfa6060>	<PPA0954>	<RHA1_ro04868>	<RSal33209_2908>	<Sare_3809>	<SAV5649>	<SACE_7086>	<SGR5047>	<SCAB62091>	<Strop_3432>				<cel9589><cel9589><cel9589><cel9589>
SCO5362	hypothetical protein	44	4	7	<AAur_2605>	<Acel_0643>	<BAD_0448>	<BL1720>	<DIP1043>	<CE1306>	<NCgl1155>	<jk1344>	<CMM_1160>	<FRAAL5943>	<Francci3_3718>	<Franean1_1012>	<Krad_1260>	<Lxx06950>	<MAP_2460c>	<MAV_1518>	<BCG_1361>	<Mb1333>	<Mflv_2309>	<_3871>	<_3959>	<ML1136>	<_3885>	<MRA_1309>	<MSMEG_4948>	<MT1340>	<TBFG_11328>	<Rv1301>	<MUL_3963>	<Mvan_4337>	<Noca_1753>	<nfa10560>	<PPA1249>	<RHA1_ro01481>	<RSal33209_1435>	<Sare_4023><Sare_4023>	<SAV2910>	<SACE_6289>	<SGR2174>	<SCAB28871>	<Strop_3641><Strop_3641>	<Tfu_2417><Tfu_2417>	<TWT433>	<TW335>	<cel6065>
SCO2080	hypothetical protein	42	4	7	<AAur_1715>	<Acel_1014>	<BAD_1471>	<BL0419>	<DIP1745>	<CE2048>	<NCgl2073>	<jk0755>	<CMM_1855>	<FRAAL2202>	<Francci3_1420>	<Franean1_5092>	<Krad_3194>	<Lxx15220>	<MAP_1892c>	<MAV_2342>	<BCG_2165c>	<Mb2172c>	<Mflv_2993>	<_3262>	<_3313>	<ML0919>	<_3251>	<MRA_2163>	<MSMEG_4220><MSMEG_4220>	<MT2207>	<TBFG_12178>	<Rv2148c>	<MUL_3496>	<Mvan_3518>	<Noca_3058>	<nfa17710>	<PPA0978>	<RHA1_ro01083>	<RSal33209_2489>	<Sare_3435>	<SAV6126>	<SACE_5833>	<SGR5425>	<SCAB68051>	<Strop_3209>	<Tfu_1115>			<cel4251>
SCO5787	hypothetical protein	44	3	7	<AAur_1596>	<Acel_1488>	<BAD_1032>	<BL1408>	<DIP1448>	<CE1843>	<NCgl1874>	<jk1114>	<CMM_2023>	<FRAAL5712>	<Francci3_3518>	<Franean1_1226>	<Krad_1499>	<Lxx15990>	<MAP_2846c>	<MAV_3625>	<BCG_2746c>	<Mb2752c>	<Mflv_3967>	<_2144>	<_2203>	<ML0989>	<_2157>	<MRA_2759>	<MSMEG_2729>	<MT2803>	<TBFG_12746>	<Rv2733c>	<MUL_3378>	<Mvan_2429>	<Noca_3847>	<nfa38350>	<PPA1017>	<RHA1_ro06771>	<RSal33209_0726>	<Sare_1400>	<SAV2479>	<SACE_1748>	<SGR1732>	<SCAB24811>	<Strop_1442>	<Tfu_0811>	<TWT610>	<TW627>	<cel7504><cel7504>
SCO5745	hypothetical protein	43	4	6	<AAur_1587>	<Acel_1502>	<BAD_1296>	<BL1192>	<DIP1463>	<CE1863>	<NCgl1895>	<jk1128>	<CMM_2034><CMM_2034>	<FRAAL5737>	<Francci3_3543>	<Franean1_1200>	<Krad_1480><Krad_1480>	<Lxx16090>	<MAP_2863c>	<MAV_3643>	<BCG_2768c>	<Mb2773c>	<Mflv_3999>	<_2104>	<_2163>	<ML1512>	<_2117>	<MRA_2777>	<MSMEG_2685>	<MT2822>	<TBFG_12765>	<Rv2752c>		<Mvan_2388>	<Noca_2316>	<nfa38680>	<PPA1467>	<RHA1_ro06748>	<RSal33209_0702><RSal33209_0702>	<Sare_1348>	<SAV2515>	<SACE_5898>	<SGR1775>	<SCAB25181><SCAB25181>	<Strop_1390>	<Tfu_0792>	<TWT615>	<TW632>	<cel4941><cel4941>
SCO5546	hypothetical protein	42	3	6	<AAur_2495><AAur_2495>	<Acel_0713><Acel_0713>	<BAD_1465>	<BL1247>	<DIP1112>	<CE1386>	<NCgl1241>	<jk1286>	<CMM_1106>	<FRAAL5836>	<Francci3_3626>	<Franean1_1105><Franean1_1105><Franean1_1105>	<Krad_1354>	<Lxx13090>	<MAP_3030c>	<MAV_3844>	<BCG_3014c>	<Mb3017c>	<Mflv_4230>	<_1898><_1898>	<_1964>	<ML1689>	<_1918>	<MRA_3022>	<MSMEG_2382><MSMEG_2382><MSMEG_2382>	<MT3071>	<TBFG_13008>	<Rv2993c>	<MUL_1956>	<Mvan_2132>	<Noca_3337>	<nfa42170>	<PPA1366>	<RHA1_ro06492><RHA1_ro06492><RHA1_ro06492>	<RSal33209_1062>	<Sare_1147>	<SAV2692>	<SACE_6150>	<SGR1933>	<SCAB26671><SCAB26671>	<Strop_1256>	<Tfu_0621>			<cel7917>
SCO3658	hypothetical protein	35	3	6	<AAur_2474>	<Acel_2121>				<CE0889>	<NCgl0780>		<CMM_1275>	<FRAAL6066>	<Francci3_3813>	<Franean1_0910>	<Krad_1414>		<MAP_0788c>	<MAV_0979><MAV_0979>	<BCG_0910c>	<Mb0881c>	<Mflv_1680>	<_4880>	<_4584>		<_4497>	<MRA_0866>	<MSMEG_5725>	<MT0881>	<TBFG_10875>	<Rv0858c>	<MUL_0297>	<Mvan_5070>	<Noca_4355><Noca_4355>	<nfa6260>		<RHA1_ro04939>	<RSal33209_1779>	<Sare_4251><Sare_4251>	<SAV4517>	<SACE_6995>	<SGR3424>	<SCAB42271>	<Strop_3861><Strop_3861>	<Tfu_0568>			<cel19867><cel19867>
SCO6450	hypothetical protein	23	3	6	<AAur_0767>	<Acel_0071>		<BL0806>	<DIP0647>				<CMM_0838>	<FRAAL0952>		<Franean1_6160>		<Lxx07410>			<BCG_1938c>	<Mb1934c>	<Mflv_3185>					<MRA_1910>		<MT1950>	<TBFG_11928>	<Rv1899c>	<MUL_2958>		<Noca_0729>	<nfa36990>	<PPA0410>	<RHA1_ro01571>		<Sare_2909>			<SGR1202>	<SCAB17831><SCAB17831>					<cel11330>
SCO1521	hypothetical protein	44	5	5	<AAur_2300>	<Acel_1346>	<BAD_0802>	<BL0726>	<DIP1378>	<CE1776>	<NCgl1599>	<jk1057>	<CMM_1817>	<FRAAL2138>	<Francci3_1368>	<Franean1_5147>	<Krad_3057>	<Lxx10750>	<MAP_1030>	<MAV_3481>	<BCG_2628c>	<Mb2635c>	<Mflv_3828>	<_2290>	<_2298>	<ML0475>	<_2251>	<MRA_2631>	<MSMEG_2940>	<MT2678>	<TBFG_12622>	<Rv2603c>	<MUL_3246>	<Mvan_2570>	<Noca_2383>	<nfa37020>	<PPA1157>	<RHA1_ro06891>	<RSal33209_2002>	<Sare_1779>	<SAV6832>	<SACE_2018>	<SGR6014>	<SCAB74861>	<Strop_1792>	<Tfu_2096>	<TWT266>	<TW504>	<cel6433>
SCO5711	hypothetical protein	44	5	5	<AAur_1568>	<Acel_1511>	<BAD_0357>	<BL1619>	<DIP1470>	<CE1871>	<NCgl1903>	<jk1136>	<CMM_2141>	<FRAAL5755>	<Francci3_3557>	<Franean1_1187>	<Krad_1464>	<Lxx07280>	<MAP_2893c>	<MAV_3678>	<BCG_2804c>	<Mb2809c>	<Mflv_4025>	<_2081>	<_2144>	<ML0852>	<_2098>	<MRA_2810>	<MSMEG_2653>	<MT2856>	<TBFG_12799>	<Rv2786c>	<MUL_2146>	<Mvan_2348>	<Noca_3187>	<nfa38900>	<PPA1474>	<RHA1_ro06653>	<RSal33209_0668>	<Sare_1337>	<SAV2546>	<SACE_5918>	<SGR1806>	<SCAB25301>	<Strop_1379>	<Tfu_0782>	<TWT581>	<TW180>	<cel11106>
SCO3151	hypothetical protein	44	5	5	<AAur_1335>	<Acel_0176>	<BAD_1523>	<BL0193>	<DIP0873>	<CE0970>	<NCgl0871>	<jk1513>	<CMM_2369>	<FRAAL6286>	<Francci3_3965>	<Franean1_0766>	<Krad_1043>	<Lxx17510>	<MAP_0973>	<MAV_1146>	<BCG_1065>	<Mb1035>	<Mflv_1931><Mflv_1931>	<_4644>	<_4351>	<ML0239>	<_4265>	<MRA_1017>	<MSMEG_5440>	<MT1037>	<TBFG_11027>	<Rv1008>	<MUL_4653>	<Mvan_4802>	<Noca_3858>	<nfa49050>	<PPA0525>	<RHA1_ro05665>	<RSal33209_2996>	<Sare_0725>	<SAV3589>	<SACE_0800>	<SGR4354>	<SCAB53831>	<Strop_0781>	<Tfu_0398>	<TWT325>	<TW446>	<cel2942><cel2942><cel2942>
SCO2301	hypothetical protein	43	5	5	<AAur_2414>	<Acel_0900>	<BAD_0681>	<BL0984>	<DIP1680>	<CE2135>	<NCgl2157>	<jk0667>	<CMM_1629>	<FRAAL2219>	<Francci3_1436>	<Franean1_5076>	<Krad_3336>	<Lxx09940>	<MAP_1982c>	<MAV_2209>	<BCG_2248c>	<Mb2255c>	<Mflv_2890>	<_3355>	<_3406>	<ML1639>	<_3344>	<MRA_2249>	<MSMEG_4307>		<TBFG_12259>	<Rv2230c>	<MUL_1322>	<Mvan_3620>	<Noca_2013>	<nfa16340>	<PPA0668>	<RHA1_ro01183>	<RSal33209_3322>	<Sare_3597>	<SAV5875>	<SACE_1582>	<SGR5212>	<SCAB65641>	<Strop_3357>	<Tfu_1955>	<TWT257>	<TW513>
SCO1920	hypothetical protein	42	5	5	<AAur_1351>	<Acel_1139>	<BAD_0714>	<BL0868>	<DIP1291>	<CE1682>	<NCgl1499>	<jk0980>	<CMM_2202><CMM_2202>	<FRAAL4558>	<Francci3_1665>	<Franean1_2090>	<Krad_3483>	<Lxx09480>	<MAP_1191>	<MAV_3314>	<BCG_1526>	<Mb1500>	<Mflv_3673>	<_2476>	<_2485>	<ML0597>	<_2440>	<MRA_1474>	<MSMEG_3126>	<MT1512>	<TBFG_11493>	<Rv1465>	<MUL_1866>	<Mvan_2737>	<Noca_2555>	<nfa35560>	<PPA1544>	<RHA1_ro07200>	<RSal33209_2982>	<Sare_3305>	<SAV6330>	<SACE_2178>	<SGR5600>	<SCAB70081>	<Strop_3078>	<Tfu_1982>
SCO1522	hypothetical protein	43	3	5	<AAur_2301>	<Acel_1347>	<BAD_1406>	<BL1145>	<DIP0228>		<NCgl0755>	<jk1058>	<CMM_1818>	<FRAAL2137>	<Francci3_1367>	<Franean1_5148>	<Krad_3058>	<Lxx10740>	<MAP_2708c>	<MAV_3482>	<BCG_2629c>	<Mb2636c>	<Mflv_3830>	<_2289>	<_2297>	<ML0474>	<_2250>	<MRA_2632>	<MSMEG_2939>	<MT2679>	<TBFG_12623>	<Rv2604c>	<MUL_3248>	<Mvan_2566>	<Noca_2382>	<nfa37030>	<PPA0966>	<RHA1_ro06888>	<RSal33209_2003>	<Sare_1778>	<SAV6831>	<SACE_2017>	<SGR6013>	<SCAB74851>	<Strop_1791>	<Tfu_2097>	<TWT265>	<TW505>
SCO2901	hypothetical protein	41	3	5	<AAur_2517><AAur_2517>	<Acel_1682>		<BL0821>	<DIP1843>	<CE2387><CE2387>	<NCgl2403><NCgl2403>	<jk0503>	<CMM_1062>	<FRAAL1523>	<Francci3_0912>	<Franean1_5635><Franean1_5635><Franean1_5635>	<Krad_3757>	<Lxx19210>	<MAP_2329><MAP_2329>	<MAV_1653><MAV_1653>	<BCG_2542><BCG_2542>	<Mb2550><Mb2550>	<Mflv_2535><Mflv_2535>	<_3657>	<_3717>	<ML0424>	<_3644>	<MRA_2548><MRA_2548>	<MSMEG_4753>	<MT2597><MT2597>	<TBFG_12542><TBFG_12542>	<Rv2521><Rv2521>	<MUL_3811><MUL_3811>	<Mvan_4120>	<Noca_1326>	<nfa12640>	<PPA1661>	<RHA1_ro01423>	<RSal33209_1034>	<Sare_1005>	<SAV5176>	<SACE_1216>	<SGR4644>	<SCAB56761>	<Strop_1115>	<Tfu_2360>
SCO2092	hypothetical protein	44	5	4	<AAur_1702>	<Acel_1002>	<BAD_1109>	<BL1316>	<DIP1606>	<CE2061>	<NCgl2086>	<jk0742>	<CMM_1867>	<FRAAL2188>	<Francci3_1407>	<Franean1_5106>	<Krad_3207>	<Lxx15340>	<MAP_1905c>	<MAV_2328>	<BCG_2182c>	<Mb2189c>	<Mflv_2980>	<_3275>	<_3326>	<ML0906>	<_3264>	<MRA_2180>	<MSMEG_4235>	<MT2223>	<TBFG_12195>	<Rv2165c>	<MUL_3510>	<Mvan_3531>	<Noca_3071>	<nfa17580>	<PPA0750>	<RHA1_ro01096>	<RSal33209_2502>	<Sare_3446>	<SAV6114>	<SACE_5866>	<SGR5413>	<SCAB67921>	<Strop_3220>	<Tfu_1102>	<TWT220>	<TW550>
SCO2902	hypothetical protein	43	5	4	<AAur_2569>	<Acel_1683>		<BL0285>	<DIP1850>	<CE2400>	<NCgl2414>	<jk0499>	<CMM_1296>	<FRAAL1502>	<Francci3_0869><Francci3_0869>	<Franean1_5651><Franean1_5651>	<Krad_3762>	<Lxx13570>	<MAP_2420c>	<MAV_1558>	<BCG_1403>	<Mb1376>	<Mflv_2359>	<_3829>	<_3917>	<ML1175>	<_3843>	<MRA_1349>	<MSMEG_4899>	<MT1382>	<TBFG_11371>	<Rv1341>	<MUL_3906>	<Mvan_4286>	<Noca_1324>	<nfa10960>	<PPA1673>	<RHA1_ro01432>	<RSal33209_1474>	<Sare_0995>	<SAV5172>	<SACE_1213>	<SGR4640>	<SCAB56751>	<Strop_1105>	<Tfu_2364>	<TWT621>	<TW639>
SCO4111	hypothetical protein	35	5	4	<AAur_3557>		<BAD_0392>	<BL1670>	<DIP2181>	<CE2696>	<NCgl2767>	<jk0149>					<Krad_3723>	<Lxx08920>	<MAP_3643c>	<MAV_4966>	<BCG_0245c>	<Mb0214c>	<Mflv_0454>	<_0162>	<_0182>	<ML2622>	<_0173>	<MRA_0216>	<MSMEG_0252>	<MT0218>	<TBFG_10210>	<Rv0208c>	<MUL_1098>	<Mvan_0198>	<Noca_3919>	<nfa54840>	<PPA1808>	<RHA1_ro05176>	<RSal33209_1889>	<Sare_1717>	<SAV4115>	<SACE_7256>	<SGR3900>	<SCAB49051>					<cel5692>
SCO1925	hypothetical protein	44	5	3	<AAur_2104>	<Acel_1135>	<BAD_0710>	<BL0872>	<DIP1295>	<CE1686>	<NCgl1503>	<jk0984>	<CMM_1731>	<FRAAL4563>	<Francci3_1660>	<Franean1_2085>	<Krad_2917>	<Lxx11650>	<MAP_1187>	<MAV_3318>	<BCG_1522>	<Mb1496>	<Mflv_3677>	<_2472>	<_2481>	<ML0593>	<_2436>	<MRA_1470>	<MSMEG_3122>	<MT1508>	<TBFG_11489>	<Rv1461>	<MUL_1862>	<Mvan_2733>	<Noca_2550>	<nfa35600>	<PPA1549>	<RHA1_ro07196>	<RSal33209_2239>	<Sare_3310>	<SAV6325>	<SACE_2174>	<SGR5595>	<SCAB70031>	<Strop_3083>	<Tfu_1987>	<TWT337>	<TW434>
SCO3910	hypothetical protein	35	4	3	<AAur_4102><AAur_4102>		<BAD_0728><BAD_0728>	<BL0432><BL0432><BL0432>	<DIP1474>	<CE1875>	<NCgl1907>	<jk1140>	<CMM_2855>				<Krad_4334>	<Lxx00960>			<BCG_2856c>	<Mb2861c>	<Mflv_4036>	<_2068>	<_2131>		<_2085>	<MRA_2859>	<MSMEG_2631>	<MT2902>	<TBFG_12851>	<Rv2836c>	<MUL_2125>	<Mvan_2317>	<Noca_4658>	<nfa40630>	<PPA2259>	<RHA1_ro06648>	<RSal33209_3519>	<Sare_1334>	<SAV4285><SAV4285>	<SACE_5921>	<SGR3670>	<SCAB46141>	<Strop_1376>	<Tfu_3091>
SCO2190	hypothetical protein	37	3	3	<AAur_1750><AAur_1750>	<Acel_0934>			<DIP1336>	<CE1734>	<NCgl1552>		<CMM_2038><CMM_2038>	<FRAAL5153>		<Franean1_1778>	<Krad_3280><Krad_3280>	<Lxx16130>	<MAP_1957><MAP_1957>	<MAV_2272><MAV_2272>	<BCG_2232>	<Mb2239>	<Mflv_2934><Mflv_2934>	<_3325><_3325>	<_3376><_3376>	<ML0860>	<_3314><_3314>	<MRA_2232>	<MSMEG_4284><MSMEG_4284>	<MT2273>	<TBFG_12244>	<Rv2216>	<MUL_3576>	<Mvan_3580><Mvan_3580>	<Noca_2302>	<nfa16890><nfa16890><nfa16890><nfa16890>	<PPA0286>	<RHA1_ro01152><RHA1_ro01152>	<RSal33209_2440>	<Sare_3558>	<SAV6013>	<SACE_1637><SACE_1637>	<SGR5323>	<SCAB66961><SCAB66961>	<Strop_3324>
SCO5491	hypothetical protein	32	3	3		<Acel_1841>	<BAD_0936>		<DIP0125>		<NCgl2296>	<jk0045>		<FRAAL6099>	<Francci3_3840>	<Franean1_0876>	<Krad_1144>		<MAP_2572c>	<MAV_1350>	<BCG_1265>	<Mb1237>	<Mflv_2184>	<_4238>	<_4082>	<ML1061>	<_4008>	<MRA_1214>	<MSMEG_4135><MSMEG_4135>	<MT1243>	<TBFG_11229>	<Rv1205>	<MUL_0956>	<Mvan_4511>		<nfa47390>				<Sare_4132>	<SAV2751>	<SACE_1021>	<SGR2024>	<SCAB27281>	<Strop_3750>
SCO1919	hypothetical protein	44	4	2	<AAur_2108>	<Acel_1140><Acel_1140>	<BAD_0715>	<BL0867>	<DIP1290>	<CE1681>	<NCgl1498>	<jk0979>	<CMM_1727>	<FRAAL4557>	<Francci3_1666>	<Franean1_2091>	<Krad_2914>	<Lxx11690>	<MAP_1192>	<MAV_3313>	<BCG_1527>	<Mb1501>	<Mflv_3672>	<_2477>	<_2486>	<ML0598>	<_2441>	<MRA_1475>	<MSMEG_3127>	<MT1513>	<TBFG_11494>	<Rv1466>	<MUL_1867>	<Mvan_2738>	<Noca_2556>	<nfa35550>	<PPA1543>	<RHA1_ro07201>	<RSal33209_2235>	<Sare_3304>	<SAV6331>	<SACE_2179>	<SGR5601>	<SCAB70091>	<Strop_3077>	<Tfu_1981>	<TWT333>	<TW438>
SCO1775	hypothetical protein	42	4	2	<AAur_1656>	<Acel_1242>		<BL0987>	<DIP1185>	<CE1552>	<NCgl1363>	<jk0872>	<CMM_1982><CMM_1982>	<FRAAL5178>	<Francci3_3156>	<Franean1_1755><Franean1_1755>	<Krad_3140>	<Lxx05660>	<MAP_1407><MAP_1407>	<MAV_3071><MAV_3071>	<BCG_1738>	<Mb1726>	<Mflv_3501><Mflv_3501>	<_2958><_2958>	<_2987><_2987>		<_2943><_2943>	<MRA_1709>	<MSMEG_3745>	<MT1739>	<TBFG_11715>	<Rv1700>	<MUL_1689>	<Mvan_3282><Mvan_3282>	<Noca_2486><Noca_2486>	<nfa20060>	<PPA1389>	<RHA1_ro00930>	<RSal33209_0816>	<Sare_1912>	<SAV6505>	<SACE_5243><SACE_5243>	<SGR5722>	<SCAB71811>	<Strop_1921>	<Tfu_1200>	<TWT098>	<TW109>
SCO5645	hypothetical protein	36	4	2		<Acel_1536>	<BAD_0786>	<BL1508>	<DIP1502>	<CE1907>	<NCgl1944>	<jk1169>		<FRAAL5776>	<Francci3_3577>	<Franean1_1166>	<Krad_1420>		<MAP_2943c>		<BCG_2901c>	<Mb2904c>	<Mflv_4121>	<_1987>	<_2052>		<_2006>	<MRA_2904><MRA_2904>	<MSMEG_2545>	<MT2947>	<TBFG_12894>	<Rv2879c><Rv2879c>	<MUL_2078>	<Mvan_2223>	<Noca_3237>	<nfa41250>	<PPA1514>	<RHA1_ro06586>		<Sare_1235>	<SAV2621>	<SACE_6026>	<SGR1858>	<SCAB25951>	<Strop_1327>	<Tfu_0683>
SCO3179	putative secreted protein	38	3	2		<Acel_0169>			<DIP0493><DIP0493><DIP0493>	<CE0185><CE0185><CE0185>	<NCgl0207><NCgl0207><NCgl0207>	<jk1529>	<CMM_2312>	<FRAAL6394>	<Francci3_4037>	<Franean1_0691>	<Krad_3686>		<MAP_0803><MAP_0803>	<MAV_0994><MAV_0994>	<BCG_0917><BCG_0917>	<Mb0889><Mb0889>	<Mflv_1701><Mflv_1701>	<_4864><_4864>	<_4568><_4568>	<ML0177>	<_4481><_4481>	<MRA_0872><MRA_0872>	<MSMEG_5702><MSMEG_5702>	<MT0888><MT0888>	<TBFG_10882><TBFG_10882>	<Rv0865><Rv0865>	<MUL_0285><MUL_0285>	<Mvan_5051><Mvan_5051>	<Noca_0793>	<nfa43180><nfa43180>	<PPA0513>	<RHA1_ro06427><RHA1_ro06427>	<RSal33209_0695>	<Sare_5058>	<SAV3670>	<SACE_0565><SACE_0565>	<SGR4299>	<SCAB53161>	<Strop_4548>	<Tfu_0376>			<cel13829>
SCO3839	hypothetical protein	35	3	2	<AAur_0100>				<DIP2007>	<CE0054>	<NCgl2616><NCgl2616>	<jk0272>	<CMM_0219><CMM_0219><CMM_0219>	<FRAAL6737>	<Francci3_4423>	<Franean1_0149>	<Krad_0166>	<Lxx10820>			<BCG_0364>	<Mb0332>	<Mflv_1138>	<_5422>	<_5130>		<_5042>	<MRA_0333>	<MSMEG_6425>	<MT0339>	<TBFG_10329>	<Rv0324>		<Mvan_5669><Mvan_5669>	<Noca_0156>	<nfa1230><nfa1230>	<PPA2231>	<RHA1_ro06229>	<RSal33209_3229>	<Sare_5022><Sare_5022>	<SAV4348>	<SACE_0123><SACE_0123>	<SGR3735><SGR3735>	<SCAB45401><SCAB45401><SCAB45401>	<Strop_4512>	<Tfu_3058>
SCO3153	hypothetical protein	42	5	1	<AAur_1330>	<Acel_0174>	<BAD_1538>	<BL0166>	<DIP0871>	<CE0965>	<NCgl0855>	<jk1518>	<CMM_2391>	<FRAAL6289>	<Francci3_3968><Francci3_3968>	<Franean1_0744>	<Krad_3666>	<Lxx17580>	<MAP_0944>	<MAV_1128>	<BCG_1060>	<Mb1030>	<Mflv_1925>	<_4652>	<_4359>	<ML0193>	<_4273>	<MRA_1012>	<MSMEG_5445>	<MT1032>	<TBFG_11022>	<Rv1003>	<MUL_4662>	<Mvan_4808>	<Noca_3860>	<nfa49120>	<PPA0524>	<RHA1_ro05661>	<RSal33209_3003>	<Sare_0721>	<SAV3591>	<SACE_0792>	<SGR4347>	<SCAB53811>	<Strop_0779>	<Tfu_0386>
SCO2577	hypothetical protein	41	5	1	<AAur_2359>	<Acel_0764>	<BAD_0870>	<BL0965>	<DIP1774>	<CE2255>	<NCgl2269>	<jk0568>	<CMM_1497>	<FRAAL1937>	<Francci3_1233>	<Franean1_5246>	<Krad_3449>	<Lxx08120>	<MAP_2243c>	<MAV_1751>	<BCG_2436c>	<Mb2443c>	<Mflv_2654>	<_3534>	<_3602>	<ML1453>	<_3529>	<MRA_2446>	<MSMEG_4580>	<MT2493>	<TBFG_12448>	<Rv2420c>		<Mvan_3925>	<Noca_1821>	<nfa13770>	<PPA0837>	<RHA1_ro01296>	<RSal33209_3241>	<Sare_3853>	<SAV5480>	<SACE_1432>	<SGR4970>	<SCAB60301>	<Strop_3473>	<Tfu_2170>
SCO3882	hypothetical protein	38	5	1	<AAur_4208>	<Acel_2159>	<BAD_1629>	<BL0643>		<CE2945>		<jk2102>	<CMM_2976>	<FRAAL6882>			<Krad_4511>	<Lxx25275>	<MAP_4348c>	<MAV_5311>	<BCG_3980c><BCG_3980c>	<Mb3953c>	<Mflv_0830>	<_5787>	<_0006>		<_5411>	<MRA_3961>	<MSMEG_6944>	<MT4040.1>	<TBFG_13957>	<Rv3922c>	<MUL_5075>	<Mvan_6076>	<Noca_4698>		<PPA2351>	<RHA1_ro03663>	<RSal33209_3556>	<Sare_5109>	<SAV4313>	<SACE_7395>	<SGR3697>	<SCAB45851>	<Strop_4591>	<Tfu_3115>	<TWT806>	<TW816>
SCO3960	hypothetical protein	29	5	1	<AAur_0064>		<BAD_0996><BAD_0996>	<BL0711><BL0711>	<DIP2239>	<CE2722>	<NCgl2791><NCgl2791>						<Krad_0255>				<BCG_3875c>	<Mb3843c>	<Mflv_1155>	<_5404>	<_5111><_5111>		<_5023><_5023>	<MRA_3853>	<MSMEG_6407>	<MT3922>	<TBFG_13847>	<Rv3813c>	<MUL_4996>	<Mvan_5654>	<Noca_0177>		<PPA0212>			<Sare_5035>	<SAV4245><SAV4245>	<SACE_0161>	<SGR3631>	<SCAB46551>	<Strop_4525>	<Tfu_1727>
SCO3009	hypothetical protein	42	4	1	<AAur_2693>	<Acel_1761>	<BAD_1021>	<BL1418>	<DIP0698>	<CE0773>	<NCgl0725>	<jk1631>	<CMM_1053>	<FRAAL1303>	<Francci3_0764>	<Franean1_5841>	<Krad_3811>	<Lxx05390>	<MAP_3355c>	<MAV_4204>	<BCG_3270c>	<Mb3269c>	<Mflv_4706><Mflv_4706>	<_1386>	<_1370>	<ML0778>	<_1352>	<MRA_3282>	<MSMEG_1878>	<MT3339>	<TBFG_13270>	<Rv3241c>	<MUL_2577>	<Mvan_1761><Mvan_1761>	<Noca_1437>	<nfa46070>	<PPA1334>	<RHA1_ro06328>	<RSal33209_1638>	<Sare_0908>	<SAV5067>	<SACE_6443>	<SGR4527>	<SCAB55331>	<Strop_0971>	<Tfu_2492>
SCO5754	hypothetical protein	42	4	1	<AAur_1590>	<Acel_1497>	<BAD_1027>	<BL1413>	<DIP1457>	<CE1856><CE1856>	<NCgl1888>	<jk1123>	<CMM_2028>	<FRAAL5732>	<Francci3_3538>	<Franean1_1207>	<Krad_1486>	<Lxx16060>	<MAP_1625>	<MAV_2800>	<BCG_1940>	<Mb1936>	<Mflv_3280>	<_2111><_2111>	<_2170><_2170>	<ML2015>	<_2124><_2124>	<MRA_1912>	<MSMEG_2693><MSMEG_2693>	<MT1952>	<TBFG_11930>	<Rv1901>	<MUL_2956>	<Mvan_2396><Mvan_2396>	<Noca_2324>	<nfa38570>	<PPA1008>	<RHA1_ro06755><RHA1_ro06755>	<RSal33209_0718>	<Sare_1356>	<SAV2506>	<SACE_5880>	<SGR1767>	<SCAB25081>	<Strop_1398>	<Tfu_0797>
SCO0836	hypothetical protein	29	4	1	<AAur_2391>				<DIP1799><DIP1799>	<CE1364>			<CMM_1456>	<FRAAL1849><FRAAL1849>	<Francci3_1154>	<Franean1_5312><Franean1_5312>	<Krad_3531>	<Lxx08720>	<MAP_3174c>	<MAV_4005>	<BCG_3129c>	<Mb3131c>	<Mflv_2744><Mflv_2744>	<_0853>	<_0864>		<_0847>	<MRA_3136>	<MSMEG_1315>	<MT3187>	<TBFG_13121>	<Rv3104c>	<MUL_2411>	<Mvan_3795>	<Noca_1378>		<PPA2298>	<RHA1_ro05002>		<Sare_3911>					<Strop_3536>
SCO1782	hypothetical protein	42	3	1	<AAur_1652>	<Acel_1247>	<BAD_0911>	<BL1048>	<DIP1180>	<CE1546>	<NCgl1357>	<jk0864>	<CMM_1986>	<FRAAL5183>	<Francci3_3160>	<Franean1_1751>	<Krad_3149>	<Lxx06170>	<MAP_1401>	<MAV_3077>	<BCG_1732>	<Mb1720>	<Mflv_3509>	<_2966>	<_2995>	<ML1358>	<_2951>	<MRA_1703>	<MSMEG_3751>	<MT1733>	<TBFG_11709>	<Rv1694>	<MUL_1683>	<Mvan_3290>	<Noca_2480>	<nfa19960>	<PPA1396>	<RHA1_ro00936>	<RSal33209_0811>	<Sare_1902>	<SAV6496>	<SACE_5250>	<SGR5713>	<SCAB71711>	<Strop_1911>	<Tfu_2034>
SCO1769	hypothetical protein	40	3	1	<AAur_1671>	<Acel_1237>		<BL1372>	<DIP1194>	<CE1558>	<NCgl1370>	<jk0876>	<CMM_1978>	<FRAAL2250>	<Francci3_1453>	<Franean1_5062>	<Krad_3121>	<Lxx05700>	<MAP_1412>	<MAV_3066>	<BCG_1749>	<Mb1737>	<Mflv_3496>	<_2945>	<_2974>	<ML1369>	<_2930>	<MRA_1720>	<MSMEG_3741>	<MT1751>	<TBFG_11725>	<Rv1710>	<MUL_3235>	<Mvan_3277>	<Noca_2496>	<nfa20100>		<RHA1_ro00926>	<RSal33209_2593>	<Sare_1918>	<SAV6511>	<SACE_5238>	<SGR5728>	<SCAB71871>	<Strop_1927>	<Tfu_1205>
SCO2816	hypothetical protein	36	3	1	<AAur_3723><AAur_3723>				<DIP1738>	<CE2213><CE2213><CE2213>	<NCgl2229><NCgl2229>	<jk0506>	<CMM_0914><CMM_0914>	<FRAAL0739><FRAAL0739><FRAAL0739><FRAAL0739><FRAAL0739><FRAAL0739>	<Francci3_0352>	<Franean1_6468><Franean1_6468><Franean1_6468><Franean1_6468><Franean1_6468><Franean1_6468><Franean1_6468>	<Krad_1515><Krad_1515>		<MAP_2513c><MAP_2513c>	<MAV_1409><MAV_1409>	<BCG_1975>	<Mb1971>	<Mflv_2237><Mflv_2237>	<_3970>	<_4030>	<ML1106>	<_3956>	<MRA_1946>	<MSMEG_5029>	<MT1986>	<TBFG_11965>	<Rv1936>	<MUL_4481><MUL_4481>	<Mvan_4458>	<Noca_3881><Noca_3881>	<nfa23860>	<PPA0960>	<RHA1_ro02496><RHA1_ro02496>	<RSal33209_0313>		<SAV5236><SAV5236>	<SACE_1310>	<SGR4716>	<SCAB57491>	<Strop_2849>
SCO2005	hypothetical protein	34	3	1	<AAur_2064>					<CE0676><CE0676>	<NCgl1397>		<CMM_1756>	<FRAAL4615>		<Franean1_2042><Franean1_2042>		<Lxx11400>	<MAP_1560>	<MAV_2868>	<BCG_1883>	<Mb1878>	<Mflv_3355>	<_2835>	<_2852>		<_2808>	<MRA_1858>	<MSMEG_3628>	<MT1895>	<TBFG_11875>	<Rv1847>	<MUL_3032>	<Mvan_3085>	<Noca_3007>	<nfa25230><nfa25230>	<PPA0773>	<RHA1_ro07255><RHA1_ro07255><RHA1_ro07255>	<RSal33209_2306><RSal33209_2306>	<Sare_1895>	<SAV6225>	<SACE_5438>	<SGR5524>	<SCAB68961><SCAB68961>	<Strop_1904>	<Tfu_1188>
SCO1615	hypothetical protein	30	3	1	<AAur_1047>	<Acel_1848><Acel_1848>		<BL0271>					<CMM_1141>				<Krad_1636>		<MAP_2930c>	<MAV_3717>	<BCG_2881c>	<Mb2884c>	<Mflv_4064>	<_2041><_2041>	<_2104><_2104>	<ML1573>	<_2058><_2058>	<MRA_2884>	<MSMEG_2596><MSMEG_2596><MSMEG_2596><MSMEG_2596>	<MT2927>	<TBFG_12875>	<Rv2859c>	<MUL_2093>	<Mvan_2279><Mvan_2279><Mvan_2279><Mvan_2279>	<Noca_2584>			<RHA1_ro05313>	<RSal33209_0600>		<SAV6723>	<SACE_5354>	<SGR6476>	<SCAB73821><SCAB73821>	<Strop_2184>	<Tfu_1392>
SCO4633	hypothetical protein	24	3	1	<AAur_3017>						<NCgl2943>	<jk1411>	<CMM_0894>	<FRAAL4276>			<Krad_1512>		<MAP_2660>	<MAV_1263>			<Mflv_1761>	<_4805>	<_4511>		<_4424>		<MSMEG_2941>				<MUL_0137>	<Mvan_4986>	<Noca_2657>	<nfa26040>		<RHA1_ro05656>	<RSal33209_0797>		<SAV4898>	<SACE_0061>	<SGR2886>	<SCAB37351>		<Tfu_2676>
SCO6477	hypothetical protein	23	3	1	<AAur_0376>			<BL0765>					<CMM_1961>			<Franean1_4132>	<Krad_2117><Krad_2117>				<BCG_2792>	<Mb2797>	<Mflv_2905>					<MRA_2799>		<MT2845>	<TBFG_12788>	<Rv2775>	<MUL_3010>		<Noca_0513><Noca_0513><Noca_0513>	<nfa41970>	<PPA0624>	<RHA1_ro06867>		<Sare_3135><Sare_3135>	<SAV1907><SAV1907>	<SACE_5906>		<SCAB17581>	<Strop_2933><Strop_2933>	<Tfu_0789>
SCO3297	hypothetical protein	22	3	1	<AAur_4166>								<CMM_0279>		<Francci3_2786>		<Krad_3114>				<BCG_2666c>	<Mb2672c>	<Mflv_3127>	<_2550>	<_2558>		<_2513>	<MRA_2668>	<MSMEG_3252>	<MT2717>	<TBFG_12657>	<Rv2639c>		<Mvan_3406>	<Noca_2805>	<nfa36830>		<RHA1_ro06609>			<SAV4756>	<SACE_5620>		<SCAB89201>
SCO2088	putativeUDP-N-acetylmuramoylalanyl-D-glutamyl-2,6-diaminopimelate-D-alanyl-alanyl ligase	44	5	0	<AAur_1706>	<Acel_1006>	<BAD_1105>	<BL1319>	<DIP1602>	<CE2057>	<NCgl2082>	<jk0746>	<CMM_1863>	<FRAAL2192>	<Francci3_1411>	<Franean1_5102><Franean1_5102>	<Krad_3203>	<Lxx15300>	<MAP_1901c>	<MAV_2332>	<BCG_2174c>	<Mb2181c>	<Mflv_2984>	<_3271>	<_3322><_3322>	<ML0910>	<_3260><_3260>	<MRA_2172>	<MSMEG_4231>	<MT2216>	<TBFG_12187>	<Rv2157c>	<MUL_3505>	<Mvan_3527>	<Noca_3067>	<nfa17620>	<PPA0754>	<RHA1_ro01092>	<RSal33209_2498>	<Sare_3442>	<SAV6118>	<SACE_5855>	<SGR5417>	<SCAB67971>	<Strop_3216>	<Tfu_1106>	<TWT223>	<TW547>
SCO5804	hypothetical protein	44	5	0	<AAur_1725>	<Acel_1477>	<BAD_1113>	<BL1312>	<DIP1424>	<CE1820>	<NCgl1853>	<jk1105>	<CMM_1847>	<FRAAL5700>	<Francci3_3508>	<Franean1_1234>	<Krad_1508>	<Lxx15110>	<MAP_2834c>	<MAV_3612>	<BCG_2731c>	<Mb2737c>	<Mflv_3954>	<_2159>	<_2216>	<ML1005>	<_2170>	<MRA_2746>	<MSMEG_2743>	<MT2791>	<TBFG_12732>	<Rv2718c>	<MUL_3361>	<Mvan_2443>	<Noca_3812>	<nfa37980>	<PPA1025>	<RHA1_ro06790>	<RSal33209_2478>	<Sare_1410>	<SAV2462>	<SACE_1763>	<SGR1716>	<SCAB24641>	<Strop_1452>	<Tfu_2150>	<TWT237>	<TW533>
SCO2533	hypothetical protein	44	5	0	<AAur_2230>	<Acel_0790>	<BAD_0721>	<BL0861>	<DIP1717>	<CE2186>	<NCgl2207>	<jk0604>	<CMM_1569>	<FRAAL2010>	<Francci3_1268>	<Franean1_2113>	<Krad_3386>	<Lxx14600>	<MAP_2159c>	<MAV_2026>	<BCG_2381c>	<Mb2388c>	<Mflv_2707>	<_3466>	<_3518>	<ML0628>	<_3455>	<MRA_2391>	<MSMEG_4496>	<MT2436>	<TBFG_12393>	<Rv2367c>	<MUL_3620>	<Mvan_3831>	<Noca_1913>	<nfa14330>	<PPA0937>	<RHA1_ro01241>	<RSal33209_1921>	<Sare_3831>	<SAV5584>	<SACE_1484>	<SGR5003>	<SCAB61701>	<Strop_3452>	<Tfu_0845>	<TWT283>	<TW489>
SCO2552	hypothetical protein	43	5	0	<AAur_2233>	<Acel_0785>	<BAD_0718>	<BL0864>	<DIP1719>	<CE2188>	<NCgl2209>	<jk0602>	<CMM_1566>	<FRAAL2008>	<Francci3_1266>	<Franean1_2111>		<Lxx14630>	<MAP_2161c>	<MAV_2024>	<BCG_2386c>	<Mb2393c>	<Mflv_2703>	<_3469>	<_3521>	<ML0626>	<_3458>	<MRA_2395>	<MSMEG_4502>	<MT2441>	<TBFG_12397>	<Rv2372c>	<MUL_3625>	<Mvan_3835>	<Noca_1905>	<nfa14270>	<PPA0917>	<RHA1_ro01245>	<RSal33209_1925>	<Sare_3834>	<SAV5572>	<SACE_1481>	<SGR4996>	<SCAB61581>	<Strop_3454>	<Tfu_0840>	<TWT281>	<TW491>
SCO1952	hypothetical protein	42	5	0	<AAur_2084>	<Acel_1111>	<BAD_0837>	<BL0705>	<DIP1313>	<CE1710>	<NCgl1529>	<jk1004>	<CMM_1747>	<FRAAL4592>	<Francci3_1634>	<Franean1_2060>	<Krad_2934>	<Lxx11490>	<MAP_1147>	<MAV_3359>	<BCG_1482>	<Mb1456>	<Mflv_3714>	<_2437>	<_2443>	<ML0563>	<_2396>	<MRA_1430>	<MSMEG_3079>	<MT1464>	<TBFG_11450>	<Rv1421>	<MUL_1815>	<Mvan_2698>	<Noca_2527>	<nfa35930>	<PPA0813>	<RHA1_ro07174>	<RSal33209_2275>	<Sare_3328>	<SAV6292>	<SACE_2139><SACE_2139>	<SGR5570>	<SCAB69661>	<Strop_3101>	<Tfu_2020>
SCO5604	hypothetical protein	42	5	0	<AAur_2441>	<Acel_1548>	<BAD_0594>	<BL0937>	<DIP1511>	<CE1918>	<NCgl1953>	<jk1178>	<CMM_1379>	<FRAAL5783>	<Francci3_3584>	<Franean1_1158><Franean1_1158><Franean1_1158>	<Krad_1409>	<Lxx14770>	<MAP_2961c>	<MAV_3749>	<BCG_2917c>	<Mb2920c>	<Mflv_4138>	<_1967>	<_2033>		<_1987>	<MRA_2921>		<MT2964>	<TBFG_12910>	<Rv2896c>	<MUL_2062>	<Mvan_2204>	<Noca_2268><Noca_2268>	<nfa41400>	<PPA1429><PPA1429>	<RHA1_ro06553>	<RSal33209_1095>	<Sare_1209>	<SAV2631>	<SACE_6043>	<SGR1867><SGR1867>	<SCAB26061>	<Strop_1318>	<Tfu_0671><Tfu_0671>	<TWT453>	<TW314>
SCO4750	hypothetical protein	40	5	0	<AAur_2885>	<Acel_0358>	<BAD_0859>		<DIP0572>	<CE0597>	<NCgl0567>		<CMM_2572>	<FRAAL1128>	<Francci3_0627>	<Franean1_6007>	<Krad_0731>	<Lxx19930>	<MAP_4261>	<MAV_4369>	<BCG_3491c>	<Mb3455c>	<Mflv_4931>	<_1176>	<_1166>	<ML0378>	<_1149>	<MRA_3461>	<MSMEG_1578>	<MT3530>	<TBFG_13455>	<Rv3421c>	<MUL_0882>	<Mvan_1487>	<Noca_3663>	<nfa8820>	<PPA1784>	<RHA1_ro06183>	<RSal33209_1698>	<Sare_4243>	<SAV4972>	<SACE_6725>	<SGR2781>	<SCAB36481>	<Strop_3853>	<Tfu_2604>
SCO1951	hypothetical protein	38	5	0	<AAur_2085>	<Acel_1112>			<DIP1312>	<CE1709>	<NCgl1528>	<jk1003>		<FRAAL4591>	<Francci3_1635>	<Franean1_2061>	<Krad_2933>		<MAP_1148>	<MAV_3358>	<BCG_1483>	<Mb1457>	<Mflv_3713>	<_2438>	<_2444>	<ML0564>	<_2397>	<MRA_1431>	<MSMEG_3080>	<MT1465>	<TBFG_11451>	<Rv1422>	<MUL_1816>	<Mvan_2699>	<Noca_2528>	<nfa35920>	<PPA0814>	<RHA1_ro07175>	<RSal33209_2274>	<Sare_3327>	<SAV6293>	<SACE_2140>	<SGR5571>	<SCAB69671>	<Strop_3100>	<Tfu_2019>
SCO1500	hypothetical protein	44	4	0	<AAur_2280>	<Acel_1329>	<BAD_0701>	<BL0881>	<DIP1349>	<CE1747>	<NCgl1569>	<jk1037>	<CMM_1801>	<FRAAL5251>	<Francci3_3213>	<Franean1_1695>	<Krad_3031>	<Lxx10920>	<MAP_1078>	<MAV_3430>	<BCG_2577c>	<Mb2584c>	<Mflv_3762>	<_2388>	<_2394>	<ML0513>	<_2347>	<MRA_2583>	<MSMEG_3026>	<MT2631>	<TBFG_12575>	<Rv2554c>	<MUL_1755>	<Mvan_2641>	<Noca_2408>	<nfa36430>	<PPA1179>	<RHA1_ro07136>	<RSal33209_1978>	<Sare_1820>	<SAV6851>	<SACE_2053>	<SGR6035>	<SCAB75071>	<Strop_1829>	<Tfu_2069>	<TWT375>	<TW394>
SCO1950	hypothetical protein	44	4	0	<AAur_2086>	<Acel_1113>	<BAD_0836>	<BL0706>	<DIP1311>	<CE1708>	<NCgl1527>	<jk1002>	<CMM_1746>	<FRAAL4590>	<Francci3_1636>	<Franean1_2062>	<Krad_2932>	<Lxx11500>	<MAP_1149>	<MAV_3357>	<BCG_1484>	<Mb1458>	<Mflv_3712>	<_2439>	<_2445>	<ML0565>	<_2398>	<MRA_1432>	<MSMEG_3081>	<MT1466>	<TBFG_11452>	<Rv1423>	<MUL_1817>	<Mvan_2700>	<Noca_2529>	<nfa35910>	<PPA0815>	<RHA1_ro07176>	<RSal33209_2273>	<Sare_3326>	<SAV6294>	<SACE_2141>	<SGR5572>	<SCAB69681>	<Strop_3099>	<Tfu_2018>	<TWT298>	<TW474>
SCO2079	hypothetical protein	42	4	0	<AAur_1716>	<Acel_1024>	<BAD_1135>	<BL0119>	<DIP1593>			<jk0756>	<CMM_1854>	<FRAAL2203>	<Francci3_1421>	<Franean1_5091><Franean1_5091>	<Krad_3193>	<Lxx15210>	<MAP_1891c>	<MAV_2343>	<BCG_2164c>	<Mb2171c>	<Mflv_2994>	<_3261>	<_3312>	<ML0920>	<_3250>	<MRA_2162>	<MSMEG_4219>	<MT2206>	<TBFG_12177>	<Rv2147c>	<MUL_3495>	<Mvan_3517>	<Noca_3057>	<nfa17720>	<PPA0763>	<RHA1_ro01082>	<RSal33209_2488>	<Sare_3434>	<SAV6127>	<SACE_5832><SACE_5832>	<SGR5426>	<SCAB68061>	<Strop_3208>	<Tfu_1116>	<TWT514>	<TW248>
SCO3406	hypothetical protein	40	4	0	<AAur_0133>	<Acel_0202>		<BL1680>	<DIP2004>	<CE2544>	<NCgl2605>	<jk0276>	<CMM_0842>				<Krad_0529>	<Lxx21520>	<MAP_0438>	<MAV_0531>	<BCG_3683c>	<Mb3649c>	<Mflv_1411>	<_5162>	<_4862>	<ML0213>	<_4776>	<MRA_3661>	<MSMEG_6111>	<MT3727>	<TBFG_13656>	<Rv3625c>	<MUL_4201>	<Mvan_5378>	<Noca_0441>	<nfa3880>	<PPA0258>	<RHA1_ro04403>	<RSal33209_3220>	<Sare_4748>	<SAV4664>	<SACE_0394>	<SGR4086>	<SCAB39801>	<Strop_4310>	<Tfu_2897>	<TWT590>	<TW171>
SCO1770	hypothetical protein	40	4	0	<AAur_1670>	<Acel_1238>		<BL1371>	<DIP1188>	<CE1555>	<NCgl1367>	<jk0875>	<CMM_1979>	<FRAAL2249>	<Francci3_1452>	<Franean1_5063>	<Krad_3122>	<Lxx05690>	<MAP_1411>	<MAV_3067>	<BCG_1748>	<Mb1736>	<Mflv_3497>	<_2946>	<_2975>	<ML1368>	<_2931>	<MRA_1719>	<MSMEG_3742>	<MT1750>	<TBFG_11724>	<Rv1709>	<MUL_3236>	<Mvan_3278>	<Noca_2495>	<nfa20090>		<RHA1_ro00927>	<RSal33209_2594>	<Sare_1917>	<SAV6510>	<SACE_5239>	<SGR5727>	<SCAB71861>	<Strop_1926>	<Tfu_1204>
SCO2569	hypothetical protein	31	4	0	<AAur_2245>	<Acel_0772>			<DIP1772>	<CE2253>	<NCgl2267>	<jk0570>							<MAP_2240c>	<MAV_1754>	<BCG_2433c>	<Mb2440c>	<Mflv_2657>	<_3531>	<_3599>		<_3526>	<MRA_2443>	<MSMEG_4577>	<MT2490>	<TBFG_12445>	<Rv2417c>	<MUL_3689>	<Mvan_3922>	<Noca_1885>	<nfa13800>		<RHA1_ro01293>	<RSal33209_1939>	<Sare_3849>	<SAV5490>	<SACE_1434><SACE_1434>	<SGR4975>	<SCAB60381>	<Strop_3470>
SCO5565	hypothetical protein	30	4	0	<AAur_2478>	<Acel_1581>			<DIP1135>	<CE1437>	<NCgl1271>	<jk1213>							<MAP_3010c>	<MAV_3819>	<BCG_2996c>	<Mb2999c>	<Mflv_4213>	<_1915>	<_1981>		<_1935>	<MRA_3002>	<MSMEG_2402>	<MT3052>	<TBFG_12989>	<Rv2974c>		<Mvan_2154>	<Noca_3286>	<nfa41950>		<RHA1_ro06515>	<RSal33209_1783>	<Sare_1168>	<SAV2674>	<SACE_6122>	<SGR1915>	<SCAB26471>	<Strop_1278>
SCO4136	hypothetical protein	41	3	0	<AAur_4093>	<Acel_1650>	<BAD_1302>	<BL0408>		<CE0406>	<NCgl0374>	<jk0639>	<CMM_1035>	<FRAAL6408>	<Francci3_4045>	<Franean1_0673>	<Krad_0784>	<Lxx07420>	<MAP_3632><MAP_3632>	<MAV_4988>	<BCG_0227><BCG_0227>	<Mb0196><Mb0196>	<Mflv_2851><Mflv_2851><Mflv_2851>	<_4499><_4499><_4499><_4499>	<_0157><_0157>	<ML2609>	<_0148><_0148>	<MRA_0198><MRA_0198>	<MSMEG_0230>	<MT0200><MT0200>	<TBFG_10191><TBFG_10191>	<Rv0190><Rv0190>	<MUL_1083>	<Mvan_0175><Mvan_0175>	<Noca_4267><Noca_4267><Noca_4267>	<nfa8420>	<PPA2243>	<RHA1_ro03538>	<RSal33209_0582>	<Sare_0533>	<SAV4078>	<SACE_6612>	<SGR3927>	<SCAB49371>	<Strop_0445>	<Tfu_0952>
SCO3884	hypothetical protein	40	3	0	<AAur_4206>	<Acel_2157>	<BAD_1627>	<BL0645>					<CMM_2974>	<FRAAL6880>	<Francci3_4544>	<Franean1_7337>	<Krad_4509>	<Lxx25260>	<MAP_4346c>	<MAV_5309>	<BCG_3978c><BCG_3978c>	<Mb3951c>	<Mflv_0832>	<_5785>	<_0004>	<ML2709>	<_5409>	<MRA_3959>	<MSMEG_6941>	<MT4039>	<TBFG_13955>	<Rv3920c>	<MUL_5073>	<Mvan_6074>	<Noca_4696>	<nfa56690>	<PPA2349>	<RHA1_ro03661>	<RSal33209_3554>	<Sare_5107>	<SAV4311>	<SACE_7393>	<SGR3695>	<SCAB45871>	<Strop_4589>	<Tfu_3113>	<TWT804>	<TW814>
SCO3100	hypothetical protein	39	3	0	<AAur_1262>	<Acel_1910>		<BL0851>	<DIP0915>	<CE1037>	<NCgl0931>		<CMM_2266>	<FRAAL6235>	<Francci3_3928>	<Franean1_0805>	<Krad_1070>	<Lxx17260>	<MAP_0988>	<MAV_1162>	<BCG_1078>	<Mb1049>	<Mflv_1949>	<_4623>	<_4330>		<_4244>	<MRA_1029>	<MSMEG_5422>	<MT1049>	<TBFG_11039>	<Rv1021>	<MUL_4633><MUL_4633>	<Mvan_4776>	<Noca_0926>	<nfa48740>	<PPA0543>	<RHA1_ro05761>	<RSal33209_0328>	<Sare_0831>	<SAV3537>	<SACE_0834>	<SGR4434>	<SCAB54401>	<Strop_0886>	<Tfu_0426>
SCO1213	hypothetical protein	38	3	0	<AAur_2303>	<Acel_1705>	<BAD_0118>	<BL0429>	<DIP0262>	<CE0212>	<NCgl0242>	<jk2008>		<FRAAL0638>	<Francci3_0283>	<Franean1_6530>		<Lxx10210>	<MAP_0315>	<MAV_0389>	<BCG_3773>	<Mb3740>	<Mflv_1290>	<_5270>	<_4991>	<ML2327>	<_4902>	<MRA_3750>	<MSMEG_6277>	<MT3816>	<TBFG_13745>	<Rv3713>	<MUL_4305>	<Mvan_5521>		<nfa3010>	<PPA1654>	<RHA1_ro04217>		<Sare_3449>	<SAV7124>	<SACE_3575>	<SGR6307>	<SCAB78591>	<Strop_3223>	<Tfu_2713>
SCO0443	hypothetical protein	36	3	0	<AAur_0053><AAur_0053><AAur_0053>	<Acel_0594>				<CE1064>	<NCgl0960>	<jk0406>	<CMM_0564>	<FRAAL4908>	<Francci3_2975>				<MAP_3708c>	<MAV_4897>	<BCG_0301c>	<Mb0269c>	<Mflv_0378>	<_0257>	<_0277>	<ML2550>	<_0267>	<MRA_0271>	<MSMEG_0435><MSMEG_0435>	<MT0276>	<TBFG_10267>	<Rv0263c>	<MUL_1186>	<Mvan_0303>	<Noca_2976><Noca_2976>	<nfa56520><nfa56520>	<PPA0284>	<RHA1_ro04465><RHA1_ro04465><RHA1_ro04465>	<RSal33209_3129><RSal33209_3129>	<Sare_0095>	<SAV6937>	<SACE_1552>	<SGR3191>	<SCAB75961>	<Strop_0098>	<Tfu_1968>
SCO0442	hypothetical protein	36	3	0	<AAur_0053>	<Acel_0593>				<CE1065>	<NCgl0961>		<CMM_0563>	<FRAAL4907>	<Francci3_2974>		<Krad_0533>		<MAP_3709c>	<MAV_4896>	<BCG_0302c>	<Mb0270c>	<Mflv_0377>	<_0258>	<_0278>	<ML2549>	<_0268>	<MRA_0272>	<MSMEG_0436>	<MT0277>	<TBFG_10268>	<Rv0264c>	<MUL_1187>	<Mvan_0304>	<Noca_2977>	<nfa56530>	<PPA0283>	<RHA1_ro04471><RHA1_ro04471>	<RSal33209_3131>	<Sare_0094>	<SAV6938>	<SACE_1551>	<SGR3192>	<SCAB75971>	<Strop_0097>	<Tfu_1969>
SCO3619	hypothetical protein	31	3	0					<DIP0260>	<CE0210>	<NCgl0240>	<jk2011>		<FRAAL0611>	<Francci3_0269>	<Franean1_6565>			<MAP_0317c>	<MAV_0387>	<BCG_3776c>	<Mb3743c>	<Mflv_1287>	<_5272>	<_4993>	<ML2330>	<_4904>	<MRA_3753>	<MSMEG_6280>	<MT3819>	<TBFG_13748>	<Rv3716c>	<MUL_4307>	<Mvan_5528>		<nfa2940>	<PPA0205>	<RHA1_ro04210>			<SAV4556>	<SACE_0254>	<SGR3378>	<SCAB41791>		<Tfu_0045>
SCO3047	hypothetical protein	31	3	0		<Acel_0412><Acel_0412>			<DIP2250>	<CE2746>	<NCgl2802>				<Francci3_0712>	<Franean1_6827>		<Lxx20850>	<MAP_0191c>	<MAV_0185><MAV_0185>	<BCG_0875c><BCG_0875c>	<Mb0845c><Mb0845c>	<Mflv_1142><Mflv_1142>	<_5418><_5418>	<_5126><_5126>	<ML0750>	<_5038><_5038>	<MRA_0832><MRA_0832>	<MSMEG_6421>	<MT0844><MT0844>	<TBFG_10837><TBFG_10837>	<Rv0822c><Rv0822c>	<MUL_5013>	<Mvan_5665>		<nfa1290><nfa1290>		<RHA1_ro04867><RHA1_ro04867>		<Sare_5020>	<SAV5030>	<SACE_7090><SACE_7090><SACE_7090>	<SGR4490>	<SCAB54961>		<Tfu_2542>
SCO0441	hypothetical protein	31	3	0	<AAur_0364><AAur_0364><AAur_0364>	<Acel_0592>				<CE1066>	<NCgl0962>	<jk0407>	<CMM_0562>	<FRAAL4906>	<Francci3_2973>		<Krad_0535>		<MAP_0486c>	<MAV_0580>			<Mflv_1451>	<_5112>	<_4813>	<ML0333>	<_4727>		<MSMEG_6054><MSMEG_6054>				<MUL_4152>	<Mvan_5327>	<Noca_2978>	<nfa56540>	<PPA0282>	<RHA1_ro03474><RHA1_ro03474><RHA1_ro03474>	<RSal33209_3132>	<Sare_0096>	<SAV6939>	<SACE_1550>	<SGR3193>	<SCAB75981>	<Strop_0099>	<Tfu_1970>
SCO0928	hypothetical protein	30	3	0	<AAur_3242><AAur_3242>	<Acel_1434><Acel_1434><Acel_1434>								<FRAAL1639><FRAAL1639><FRAAL1639><FRAAL1639><FRAAL1639><FRAAL1639><FRAAL1639><FRAAL1639><FRAAL1639><FRAAL1639>	<Francci3_1004><Francci3_1004><Francci3_1004><Francci3_1004><Francci3_1004><Francci3_1004>	<Franean1_6421><Franean1_6421><Franean1_6421><Franean1_6421><Franean1_6421><Franean1_6421>	<Krad_0510><Krad_0510><Krad_0510><Krad_0510><Krad_0510><Krad_0510><Krad_0510><Krad_0510><Krad_0510><Krad_0510><Krad_0510><Krad_0510><Krad_0510><Krad_0510><Krad_0510><Krad_0510><Krad_0510><Krad_0510><Krad_0510><Krad_0510><Krad_0510><Krad_0510><Krad_0510><Krad_0510><Krad_0510><Krad_0510><Krad_0510><Krad_0510><Krad_0510>		<MAP_0949><MAP_0949><MAP_0949>	<MAV_1132><MAV_1132><MAV_1132>	<BCG_1416c>	<Mb1389c>	<Mflv_4377><Mflv_4377><Mflv_4377><Mflv_4377><Mflv_4377><Mflv_4377>	<_1729><_1729><_1729>	<_1795><_1795><_1795>	<ML1750>	<_1748><_1748><_1748>	<MRA_1362>	<MSMEG_2196>	<MT1397>	<TBFG_11384>	<Rv1354c>		<Mvan_1967><Mvan_1967>	<Noca_1138>	<nfa49160><nfa49160><nfa49160><nfa49160>		<RHA1_ro05753><RHA1_ro05753><RHA1_ro05753>		<Sare_1318><Sare_1318><Sare_1318>	<SAV7304>	<SACE_7137><SACE_7137><SACE_7137><SACE_7137><SACE_7137><SACE_7137><SACE_7137><SACE_7137><SACE_7137><SACE_7137><SACE_7137><SACE_7137><SACE_7137><SACE_7137>	<SGR709>	<SCAB11501>	<Strop_1361><Strop_1361><Strop_1361>
SCO2313	hypothetical protein	28	3	0										<FRAAL2125>	<Francci3_1357>	<Franean1_5160>			<MAP_0318><MAP_0318>	<MAV_0385><MAV_0385>	<BCG_3777>	<Mb3744>	<Mflv_1286>	<_5273>	<_4994>	<ML2331>	<_4905>	<MRA_3754>	<MSMEG_6281>	<MT3820>	<TBFG_13749>	<Rv3717>	<MUL_4308>	<Mvan_5529>	<Noca_4160>	<nfa43210>		<RHA1_ro05582>		<Sare_5099>	<SAV5861>		<SGR5195>	<SCAB65501>	<Strop_4581>	<Tfu_2753>
SCO0620	hypothetical protein	28	3	0		<Acel_0543>			<DIP1749>	<CE0057>	<NCgl0055>		<CMM_0080>			<Franean1_3360>			<MAP_3535>	<MAV_5178>		<Mb1795A>	<Mflv_0982>	<_4247><_4247>	<_4092><_4092>		<_4017><_4017>	<MRA_1782>	<MSMEG_5388>	<MT1816>	<TBFG_11794>	<Rv1766>	<MUL_3117><MUL_3117>	<Mvan_1827><Mvan_1827>	<Noca_0141>	<nfa41000>				<Sare_2226>		<SACE_5796><SACE_5796>	<SGR1262>	<SCAB10411><SCAB10411>	<Strop_2087>	<Tfu_3082>
SCO3183	hypothetical protein	44	2	0	<AAur_2853>	<Acel_0164>	<BAD_0289>	<BL1555>	<DIP0861>	<CE0955>	<NCgl0845>	<jk1526>	<CMM_2447>	<FRAAL6398>	<Francci3_4041>	<Franean1_0687>	<Krad_3690>	<Lxx05900>	<MAP_0923c>	<MAV_1101>	<BCG_1047c>	<Mb1019c>	<Mflv_1896>	<_4669>	<_4377>	<ML0181>	<_4291>	<MRA_0999>	<MSMEG_5472>	<MT1021>	<TBFG_11010>	<Rv0992c>	<MUL_4694>	<Mvan_4834>	<Noca_0789>	<nfa49540>	<PPA0493>	<RHA1_ro05631>	<RSal33209_1751>	<Sare_0690>	<SAV3674>	<SACE_0773>	<SGR4295>	<SCAB53121>	<Strop_0743>	<Tfu_0372>	<TWT667>	<TW690>
SCO4742	hypothetical protein	41	2	1	<AAur_2898>	<Acel_0345>	<BAD_0771>	<BL0784>	<DIP2305>		<NCgl0570>	<jk1476>	<CMM_1327><CMM_1327>	<FRAAL1121>	<Francci3_0621>	<Franean1_6012>	<Krad_0726>	<Lxx19090>	<MAP_4256>	<MAV_4374>	<BCG_3499c>	<Mb3463c>	<Mflv_4936>	<_1171>	<_1161>	<ML0373>	<_1144>	<MRA_3474>	<MSMEG_1573>	<MT3539>	<TBFG_13470>	<Rv3433c>	<MUL_0877>	<Mvan_1482>	<Noca_0899>	<nfa8780>	<PPA1792>	<RHA1_ro06179>	<RSal33209_1727>	<Sare_4248>	<SAV4965>	<SACE_6765>	<SGR2788>	<SCAB36571>	<Strop_3858>	<Tfu_2608>
SCO6042	hypothetical protein	40	2	0	<AAur_2753>	<Acel_1380>			<DIP1394>	<CE1792>	<NCgl1824>	<jk1073>	<CMM_0594>	<FRAAL2103>	<Francci3_1336>	<Franean1_5173>	<Krad_1587>		<MAP_2797c>	<MAV_3571>	<BCG_2689c>	<Mb2695c>	<Mflv_3917>	<_2203>	<_2260>	<ML1045>	<_2214>	<MRA_2704>	<MSMEG_2782>	<MT2750>	<TBFG_12691>	<Rv2676c>	<MUL_3310>	<Mvan_2483>	<Noca_3671>	<nfa37360>		<RHA1_ro06860><RHA1_ro06860>	<RSal33209_1221>	<Sare_1476>	<SAV2221>	<SACE_1838>	<SGR1469>	<SCAB20801>	<Strop_1534>	<Tfu_1896>	<TWT734>	<TW748>
SCO5592	hypothetical protein	39	2	0	<AAur_2451>	<Acel_1560>	<BAD_0208>	<BL0306>					<CMM_1368>		<Francci3_3593>	<Franean1_1149>	<Krad_1399>	<Lxx14890>	<MAP_2976c>	<MAV_3763>	<BCG_2929c>	<Mb2932c>	<Mflv_4174>	<_1946>	<_2012>	<ML1617>	<_1966>	<MRA_2933>	<MSMEG_2436>	<MT2976>	<TBFG_12922>	<Rv2908c>	<MUL_2048>	<Mvan_2188>	<Noca_3259>	<nfa41560>	<PPA1442>	<RHA1_ro06536>	<RSal33209_1082>	<Sare_1195>	<SAV2643>	<SACE_6052>	<SGR1888>	<SCAB26181>	<Strop_1306>	<Tfu_0663>	<TWT460>	<TW305>
SCO5154	hypothetical protein	39	2	1	<AAur_2775>	<Acel_1818><Acel_1818>			<DIP0999>	<CE1184><CE1184>	<NCgl1080><NCgl1080>	<jk1375>	<CMM_1187>	<FRAAL6070>	<Francci3_3817>	<Franean1_0901>	<Krad_1158>	<Lxx09130>	<MAP_2550><MAP_2550>	<MAV_1371><MAV_1371>	<BCG_1292c><BCG_1292c>	<Mb1264c><Mb1264c>	<Mflv_2208><Mflv_2208>	<_4001>	<_4061>		<_3987>	<MRA_1241><MRA_1241>	<MSMEG_5065><MSMEG_5065>	<MT1270><MT1270>	<TBFG_11257><TBFG_11257>	<Rv1232c><Rv1232c>		<Mvan_4488><Mvan_4488>	<Noca_1447>	<nfa47170><nfa47170>	<PPA0647>	<RHA1_ro05985>	<RSal33209_1196>	<Sare_0664>	<SAV3110>		<SGR2371>	<SCAB31081>	<Strop_0717>	<Tfu_2199>	<TWT523>	<TW237>
SCO5047	conserved hypothetical protein GlpX	39	2	1	<AAur_1302>	<Acel_1877>			<DIP0939>	<CE1075>	<NCgl0976>	<jk1453>	<CMM_2735>	<FRAAL6145>	<Francci3_3876>	<Franean1_0849>	<Krad_1119><Krad_1119>	<Lxx16670>	<MAP_2692>	<MAV_1222>	<BCG_1159c>	<Mb1129c>	<Mflv_2066>	<_4352>	<_4196>	<ML1946>	<_4121>	<MRA_1110>	<MSMEG_5239>	<MT1131>	<TBFG_11120>	<Rv1099c>	<MUL_0180>	<Mvan_4648>	<Noca_1066>	<nfa48000>		<RHA1_ro05865>	<RSal33209_3028>	<Sare_0820>	<SAV3215>	<SACE_0934><SACE_0934>	<SGR2478>	<SCAB33521>	<Strop_0875>	<Tfu_0464>
SCO1074	hypothetical protein	39	2	0	<AAur_2217>		<BAD_0947>	<BL1072>	<DIP2037>	<CE2564>	<NCgl2631>	<jk0266>	<CMM_1844>				<Krad_3262>	<Lxx15080>	<MAP_2330c>	<MAV_1652>	<BCG_2543c>	<Mb2551c>	<Mflv_2534>	<_3658>	<_3718>	<ML1193>	<_3645>	<MRA_2549>	<MSMEG_4755>	<MT2598>	<TBFG_12543>	<Rv2522c>	<MUL_3812>	<Mvan_4122>	<Noca_4319>	<nfa5650>	<PPA1972>	<RHA1_ro03735>	<RSal33209_1586>	<Sare_2156><Sare_2156>	<SAV1471>	<SACE_7291>	<SGR6533>	<SCAB82771>	<Strop_3551>		<TWT241>	<TW529>
SCO2081	hypothetical protein	38	2	1	<AAur_1714>	<Acel_1013>	<BAD_0268>	<BL0325>	<DIP1594>	<CE2049>	<NCgl2074>	<jk0754>		<FRAAL2201>	<Francci3_1419>	<Franean1_5093>	<Krad_3195>		<MAP_1893c>	<MAV_2341>	<BCG_2166c>	<Mb2173c>	<Mflv_2992>	<_3263>	<_3314>	<ML0918>	<_3252>	<MRA_2164>	<MSMEG_4221>	<MT2208>	<TBFG_12179>	<Rv2149c>	<MUL_3497>	<Mvan_3519>	<Noca_3059>	<nfa17700>	<PPA0762>	<RHA1_ro01084>	<RSal33209_2490>		<SAV6125>	<SACE_5834>	<SGR5424>	<SCAB68041>		<Tfu_1114>
SCO4923	hypothetical protein	38	2	5	<AAur_1411>		<BAD_1414>	<BL1276>	<DIP0654>	<CE0735>	<NCgl0675>	<jk1664>	<CMM_0993>	<FRAAL3357>			<Krad_3911>	<Lxx04750>	<MAP_3401>	<MAV_4252>	<BCG_3311>	<Mb3310>	<Mflv_4776>	<_1328>	<_1309>	<ML0729>	<_1292>	<MRA_3323>	<MSMEG_1811>	<MT3381>	<TBFG_13311>	<Rv3282>	<MUL_2634>	<Mvan_1674>	<Noca_3504>	<nfa9920>	<PPA1709>	<RHA1_ro06290>	<RSal33209_2956>	<Sare_0794>	<SAV3335>	<SACE_6507>	<SGR2619>	<SCAB34601>	<Strop_0851>				<cel1472>
SCO5214	hypothetical protein	38	2	5	<AAur_2315><AAur_2315>	<Acel_0536>			<DIP0707>	<CE0780>	<NCgl0731>	<jk1624>	<CMM_1832><CMM_1832>	<FRAAL1992>	<Francci3_1254>	<Franean1_2201>	<Krad_1903><Krad_1903>		<MAP_3333c>	<MAV_4181>	<BCG_3349c><BCG_3349c>	<Mb3255c>	<Mflv_4694>	<_1397>	<_1381>	<ML0793>	<_1363>	<MRA_3267>	<MSMEG_1891>	<MT3323.1>	<TBFG_13255>	<Rv3226c>	<MUL_2559>	<Mvan_1772>	<Noca_1704>	<nfa45870>		<RHA1_ro06339>	<RSal33209_0123>	<Sare_4098>	<SAV3040>	<SACE_6434><SACE_6434>	<SGR2308>	<SCAB30401>	<Strop_3717>	<Tfu_0546>
SCO2908	hypothetical protein	36	2	2	<AAur_2571>	<Acel_1685>			<DIP1852>	<CE2402>	<NCgl2422>	<jk0497>		<FRAAL1504>	<Francci3_0871><Francci3_0871>	<Franean1_5649><Franean1_5649>			<MAP_2423c>	<MAV_1556>	<BCG_1401><BCG_1401>	<Mb1374><Mb1374>	<Mflv_2357><Mflv_2357>	<_3831><_3831>	<_3919><_3919>	<ML1173>	<_3845><_3845>	<MRA_1347>	<MSMEG_4902>	<MT1380>	<TBFG_11369><TBFG_11369>	<Rv1339>	<MUL_3909>	<Mvan_4288><Mvan_4288>	<Noca_1316>	<nfa10940>		<RHA1_ro01434>	<RSal33209_1472>	<Sare_0992>	<SAV5166>	<SACE_1210><SACE_1210>	<SGR4634>	<SCAB56571>	<Strop_1103>	<Tfu_2366>
SCO5241	hypothetical protein	34	2	2	<AAur_1902>	<Acel_0561>		<BL1634>	<DIP1913>	<CE2470>	<NCgl2489>			<FRAAL5995>	<Francci3_3757>	<Franean1_0973>	<Krad_0248>		<MAP_3319>	<MAV_4166>	<BCG_3338><BCG_3338>	<Mb3244>	<Mflv_4684>	<_1418>	<_1402>		<_1384>	<MRA_3257>	<MSMEG_1920>	<MT3314>	<TBFG_13244>	<Rv3218>	<MUL_2540>	<Mvan_1783>		<nfa45790>		<RHA1_ro06346>		<Sare_4080>	<SAV3015>	<SACE_6425>	<SGR2273>	<SCAB30121>	<Strop_3700>	<Tfu_0557>
SCO4614	hypothetical protein	34	2	0	<AAur_3054>	<Acel_0286>							<CMM_2802>	<FRAAL1054>	<Francci3_0558>	<Franean1_6074>	<Krad_0662>	<Lxx01880>	<MAP_4063c>	<MAV_4575>	<BCG_0611c>	<Mb0581c>	<Mflv_5248>	<_0772>	<_0791>		<_0777>	<MRA_0573>	<MSMEG_1165>	<MT0592>	<TBFG_10576>	<Rv0566c>	<MUL_0671>	<Mvan_0997>	<Noca_0564>	<nfa51200>		<RHA1_ro01989>	<RSal33209_0857>	<Sare_0477>	<SAV4896>	<SACE_6882>	<SGR2909>	<SCAB37371>	<Strop_0409>	<Tfu_2672>
SCO3581	hypothetical protein	32	2	0		<Acel_2005>	<BAD_1000>		<DIP0297>	<CE0271>	<NCgl0273>			<FRAAL6545>	<Francci3_4276>	<Franean1_0338>	<Krad_0431>		<MAP_0363>	<MAV_0416>	<BCG_3747c>	<Mb3713c>		<_5224>	<_4945>		<_4856>	<MRA_3723>	<MSMEG_6214>	<MT3790>	<TBFG_13719>	<Rv3688c>	<MUL_4271>		<Noca_0325>	<nfa3380>		<RHA1_ro04314>		<Sare_4797>	<SAV4582>	<SACE_0312>	<SGR3342>	<SCAB41411>	<Strop_4355>	<Tfu_0108>
SCO5655	hypothetical protein	30	2	1	<AAur_1939>	<Acel_1287>									<Francci3_3172>		<Krad_4078>	<Lxx11980>	<MAP_3447>	<MAV_4304>	<BCG_3399>	<Mb3362>	<Mflv_4862>	<_1245>	<_1235>		<_1218>	<MRA_3371>	<MSMEG_1662>	<MT3432>	<TBFG_13361>	<Rv3329>	<MUL_2791>	<Mvan_1570>	<Noca_3225>	<nfa37950>		<RHA1_ro05386><RHA1_ro05386><RHA1_ro05386>		<Sare_0892><Sare_0892><Sare_0892>	<SAV2612>	<SACE_4673><SACE_4673><SACE_4673>	<SGR1847>	<SCAB25861><SCAB25861>	<Strop_0950>	<Tfu_0278>
SCO5519	hypothetical protein	30	2	1		<Acel_0248>								<FRAAL4348>	<Francci3_2823>	<Franean1_2428>	<Krad_4483>		<MAP_2592c>	<MAV_1332>	<BCG_1250>	<Mb1220>		<_4255>	<_4100>		<_4025>	<MRA_1198>	<MSMEG_5117>	<MT1225>	<TBFG_11212>	<Rv1188>	<MUL_0933>	<Mvan_4525>	<Noca_0480><Noca_0480>	<nfa23550>	<PPA0316>	<RHA1_ro00349><RHA1_ro00349>		<Sare_0409>	<SAV2724>	<SACE_1978>	<SGR1989>	<SCAB27001>	<Strop_0342>	<Tfu_0434>
SCO2093	hypothetical protein	28	2	0		<Acel_1672>								<FRAAL4889><FRAAL4889><FRAAL4889>	<Francci3_0216><Francci3_0216>	<Franean1_5906><Franean1_5906>	<Krad_1027>		<MAP_2487c>	<MAV_1434>	<BCG_1343>	<Mb1315>	<Mflv_2270>	<_3936>	<_3995>		<_3921>	<MRA_1292>	<MSMEG_4985>	<MT1322>	<TBFG_11310>	<Rv1284>	<MUL_3998>	<Mvan_4424>	<Noca_2952>			<RHA1_ro06403>	<RSal33209_1726>		<SAV6113>	<SACE_0433>	<SGR5412>	<SCAB67911>		<Tfu_2132>
SCO4765	hypothetical protein	28	2	0	<AAur_3022>	<Acel_0779>				<CE0174>	<NCgl0194>			<FRAAL4156><FRAAL4156>			<Krad_2352>				<BCG_1900c>	<Mb1895c>	<Mflv_1047>	<_4394>	<_4238>		<_4172>	<MRA_1875>	<MSMEG_3483>	<MT1913>	<TBFG_11892>	<Rv1864c>	<MUL_3013>	<Mvan_5783>	<Noca_1893>	<nfa5820>		<RHA1_ro04844>		<Sare_4643>	<SAV4995>	<SACE_1451>	<SGR2762>	<SCAB36261>	<Strop_4212>
SCO5756	hypothetical protein	27	2	0	<AAur_0289>	<Acel_2007>							<CMM_2062><CMM_2062>	<FRAAL5730>	<Francci3_3536>	<Franean1_1209>	<Krad_4280>	<Lxx08790>		<MAV_4978>			<Mflv_3577>	<_3044>	<_3087>		<_3028>		<MSMEG_3242>					<Mvan_2838>		<nfa13000><nfa13000>	<PPA2134>		<RSal33209_0125>	<Sare_4823>	<SAV2504><SAV2504>	<SACE_0287>	<SGR1765>	<SCAB25061><SCAB25061>	<Strop_3998>	<Tfu_0799>	<TWT395>	<TW375>
SCO0789	hypothetical protein	26	2	2	<AAur_1516>												<Krad_4036>		<MAP_0177>	<MAV_0171>	<BCG_3919c>	<Mb3886c>	<Mflv_1121>	<_5440>	<_5149>		<_5061>	<MRA_3896>	<MSMEG_6445>	<MT3971>	<TBFG_13892>	<Rv3856c>	<MUL_5029>	<Mvan_5687>	<Noca_1522>	<nfa41810>		<RHA1_ro03595><RHA1_ro03595>		<Sare_0226>	<SAV7440>	<SACE_3496>	<SGR483>	<SCAB9211>	<Strop_0198>
SCO6510	hypothetical protein	25	2	4	<AAur_3638>								<CMM_1469>	<FRAAL3635><FRAAL3635>			<Krad_1886>		<MAP_0671><MAP_0671><MAP_0671>	<MAV_0854><MAV_0854><MAV_0854>	<BCG_0891><BCG_0891>	<Mb0862><Mb0862>		<_1840><_1840>	<_1906><_1906>	<ML1723>	<_1859><_1859>	<MRA_0847><MRA_0847>	<MSMEG_0098>	<MT0861><MT0861>	<TBFG_10857><TBFG_10857>	<Rv0839><Rv0839>	<MUL_0368><MUL_0368><MUL_0368>		<Noca_3743><Noca_3743>	<nfa42880><nfa42880>		<RHA1_ro05897><RHA1_ro05897><RHA1_ro05897><RHA1_ro05897>			<SAV1880><SAV1880>	<SACE_7117><SACE_7117><SACE_7117>	<SGR1146><SGR1146>	<SCAB17281><SCAB17281>					<cel13242><cel13242>
SCO4018	hypothetical protein	25	2	2							<NCgl1466>	<jk0960>	<CMM_2045>	<FRAAL3983>				<Lxx01250>	<MAP_1885c><MAP_1885c>	<MAV_2351><MAV_2351>	<BCG_2157c><BCG_2157c><BCG_2157c>	<Mb2164c><Mb2164c><Mb2164c>	<Mflv_3038>	<_3175>	<_3225>	<ML1289>	<_3163>	<MRA_2154><MRA_2154><MRA_2154>	<MSMEG_4199><MSMEG_4199>	<MT2198><MT2198><MT2198>	<TBFG_12170><TBFG_12170><TBFG_12170>	<Rv2140c><Rv2140c><Rv2140c>	<MUL_2372>	<Mvan_3488>		<nfa29110>	<PPA2138>	<RHA1_ro00891>	<RSal33209_0093>
SCO5533	hypothetical protein	25	2	0	<AAur_3291>	<Acel_0530>			<DIP1027>	<CE1272>	<NCgl1123>	<jk2060>	<CMM_1514><CMM_1514><CMM_1514>	<FRAAL1996><FRAAL1996>	<Francci3_2208>	<Franean1_2101>	<Krad_0092>	<Lxx08180>					<Mflv_2169>	<_4261>	<_4106>		<_4031>		<MSMEG_5125>					<Mvan_4531>	<Noca_4605><Noca_4605>	<nfa23500><nfa23500>		<RHA1_ro03897><RHA1_ro03897>	<RSal33209_2710>		<SAV2706>		<SGR1949>	<SCAB26811>
SCO6776	hypothetical protein	22	2	2															<MAP_0841>	<MAV_1029>	<BCG_0958>	<Mb0930>	<Mflv_1756>	<_4811>	<_4517>		<_4430>	<MRA_0913>	<MSMEG_5638>	<MT0929>	<TBFG_10924>	<Rv0906>	<MUL_0235>	<Mvan_4991>		<nfa6750>		<RHA1_ro05034>		<Sare_1704>	<SAV1634>		<SGR943>	<SCAB12751>	<Strop_1707>				<cel9613><cel9613>
SCO1924	hypothetical protein	44	1	2	<AAur_2105>	<Acel_1136>	<BAD_0711>	<BL0871>	<DIP1294>	<CE1685>	<NCgl1502>	<jk0983>	<CMM_1730>	<FRAAL4562>	<Francci3_1661>	<Franean1_2086>	<Krad_2916>	<Lxx11660>	<MAP_1188>	<MAV_3317>	<BCG_1523>	<Mb1497>	<Mflv_3676>	<_2473>	<_2482>	<ML0594>	<_2437>	<MRA_1471>	<MSMEG_3123>	<MT1509>	<TBFG_11490>	<Rv1462>	<MUL_1863>	<Mvan_2734>	<Noca_2551>	<nfa35590>	<PPA1548>	<RHA1_ro07197>	<RSal33209_2238>	<Sare_3309>	<SAV6326>	<SACE_2175>	<SGR5596>	<SCAB70041>	<Strop_3082>	<Tfu_1986>	<TWT336>	<TW435>
SCO2599	hypothetical protein	44	1	1	<AAur_2369>	<Acel_0755>	<BAD_0239>	<BL1281>	<DIP1782>	<CE2272>	<NCgl2281>	<jk0556>	<CMM_1487>	<FRAAL1923>	<Francci3_1218>	<Franean1_5262>	<Krad_3458>	<Lxx08020>	<MAP_2267c>	<MAV_1728>	<BCG_2464c>	<Mb2471c>	<Mflv_2634>	<_3556>	<_3624>	<ML1468>	<_3551>	<MRA_2470>	<MSMEG_4626>	<MT2520>	<TBFG_12471>	<Rv2444c>	<MUL_3715>	<Mvan_3947>	<Noca_3452>	<nfa13520>	<PPA0826>	<RHA1_ro01314>	<RSal33209_3252>	<Sare_3861>	<SAV5465>	<SACE_1406>	<SGR4940>	<SCAB60141>	<Strop_3482>	<Tfu_2183>	<TWT474>	<TW291>
SCO1530	hypothetical protein	43	1	5	<AAur_2308><AAur_2308>	<Acel_1357>		<BL0725>	<DIP1387>	<CE1784><CE1784>	<NCgl1606>	<jk1065>	<CMM_1820><CMM_1820>	<FRAAL2130>	<Francci3_1360>	<Franean1_5156>	<Krad_3065>	<Lxx10700>	<MAP_2715c>	<MAV_3489>	<BCG_2638c>	<Mb2645c>	<Mflv_3837>	<_2282>	<_2290>	<ML0455>	<_2243>	<MRA_2641>	<MSMEG_2932>	<MT2688>	<TBFG_12632>	<Rv2613c>	<MUL_3255>	<Mvan_2559>	<Noca_2372><Noca_2372>	<nfa37110>	<PPA1077>	<RHA1_ro06879><RHA1_ro06879>	<RSal33209_2011>	<Sare_1771>	<SAV6823>	<SACE_2005>	<SGR6005>	<SCAB74771>	<Strop_1784>	<Tfu_2105>	<TWT263>	<TW507>
SCO5602	hypothetical protein	43	1	0	<AAur_2443>	<Acel_1550>	<BAD_0596>	<BL0935>	<DIP1513>	<CE1920>	<NCgl1955>	<jk1180>	<CMM_1377>	<FRAAL5785>	<Francci3_3586>	<Franean1_1156>	<Krad_1407>	<Lxx14785>	<MAP_2965c>	<MAV_3752>	<BCG_2919c>	<Mb2922c>	<Mflv_4140>	<_1965>	<_2031>		<_1985>	<MRA_2923>	<MSMEG_2508>	<MT2966>	<TBFG_12912>	<Rv2898c>	<MUL_2060>	<Mvan_2202>	<Noca_3248>	<nfa41430>	<PPA1431>	<RHA1_ro06551>	<RSal33209_1090>	<Sare_1228>	<SAV2633>	<SACE_6045>	<SGR1878>	<SCAB26081>	<Strop_1320>	<Tfu_0669>	<TWT455>	<TW312>
SCO5603	hypothetical protein	41	1	0	<AAur_2442>	<Acel_1549>	<BAD_0595>	<BL0936>	<DIP1512>	<CE1919>	<NCgl1954>	<jk1179>	<CMM_1378>	<FRAAL5784>	<Francci3_3585>	<Franean1_1157><Franean1_1157>	<Krad_1408>	<Lxx14780>	<MAP_2962c>	<MAV_3751>	<BCG_2918c>	<Mb2921c>	<Mflv_4139>	<_1966>	<_2032>		<_1986>	<MRA_2922>	<MSMEG_2509>	<MT2965>	<TBFG_12911>	<Rv2897c>		<Mvan_2203>	<Noca_3247>	<nfa41420>	<PPA1430>	<RHA1_ro06552>	<RSal33209_1091><RSal33209_1091>		<SAV2632>	<SACE_6044>	<SGR1868>	<SCAB26071>	<Strop_1319>	<Tfu_0670>	<TWT454>	<TW313>
SCO2534	hypothetical protein	40	1	5	<AAur_2229>	<Acel_0791>	<BAD_0722>	<BL0860>	<DIP1716>	<CE2185>	<NCgl2206>	<jk0605>	<CMM_1570>	<FRAAL2011>	<Francci3_1269>	<Franean1_2114>	<Krad_3385>	<Lxx14590>	<MAP_2146c>	<MAV_2028>	<BCG_2380c>	<Mb2387c>	<Mflv_2708>	<_3465>	<_3517>		<_3454>	<MRA_2390>	<MSMEG_4495>	<MT2435>	<TBFG_12392>	<Rv2366c>		<Mvan_3830>	<Noca_1914>	<nfa14340>	<PPA0938>	<RHA1_ro01240>	<RSal33209_1920>	<Sare_3830><Sare_3830>	<SAV5585>	<SACE_1485>	<SGR5004>	<SCAB61711>	<Strop_3451><Strop_3451>	<Tfu_0846>			<cel1306><cel1306>
SCO5211	hypothetical protein	40	1	0	<AAur_2644>	<Acel_0534>			<DIP0705>	<CE0778>	<NCgl0729>	<jk1626>	<CMM_1317>	<FRAAL6016>	<Francci3_3772>	<Franean1_0957>	<Krad_1208>	<Lxx19200>	<MAP_3335>	<MAV_4184>	<BCG_3351><BCG_3351>	<Mb3257>	<Mflv_4696>	<_1395>	<_1379>	<ML0791>	<_1361>	<MRA_3269>	<MSMEG_1889>	<MT3325>	<TBFG_13257>	<Rv3228>	<MUL_2561>	<Mvan_1770>	<Noca_1699>	<nfa45900>	<PPA1269>	<RHA1_ro06337>	<RSal33209_1381>	<Sare_4100>	<SAV3043>	<SACE_6436>	<SGR2311>	<SCAB30431>	<Strop_3719>	<Tfu_0543>
SCO5126	hypothetical protein	39	1	0		<Acel_1868>			<DIP0927>	<CE1052>	<NCgl0948>	<jk1469>	<CMM_2174>	<FRAAL6132><FRAAL6132>	<Francci3_3864><Francci3_3864>	<Franean1_0865>	<Krad_1134>		<MAP_2613c>	<MAV_1310>	<BCG_1233><BCG_1233>	<Mb1203><Mb1203>	<Mflv_2165>	<_4264>	<_4109>	<ML1495>	<_4034>	<MRA_1181><MRA_1181>	<MSMEG_5129>	<MT1207><MT1207>	<TBFG_11195><TBFG_11195>	<Rv1170><Rv1170>	<MUL_1017>	<Mvan_4535>	<Noca_1157>	<nfa47570>		<RHA1_ro05935>	<RSal33209_1170>	<Sare_4145>	<SAV3138>	<SACE_1543><SACE_1543>	<SGR2405>	<SCAB31361>	<Strop_3763>	<Tfu_0486>	<TWT798>	<TW808>
SCO2077	hypothetical protein	39	1	0	<AAur_1718>	<Acel_1027>				<CE2045>	<NCgl2070>		<CMM_1852>	<FRAAL2205>	<Francci3_1423>	<Franean1_5089>	<Krad_3191>	<Lxx15190>	<MAP_1889c>	<MAV_2345>	<BCG_2162c>	<Mb2169c>	<Mflv_2996>	<_3259>	<_3310>	<ML0922>	<_3248>	<MRA_2160>	<MSMEG_4217>	<MT2204>	<TBFG_12175>	<Rv2145c>	<MUL_3493>	<Mvan_3515>	<Noca_3055>	<nfa17740>		<RHA1_ro01080>	<RSal33209_2486>	<Sare_3432>	<SAV6129>	<SACE_5830>	<SGR5428>	<SCAB68081>	<Strop_3206>	<Tfu_1118><Tfu_1118>	<TWT513>	<TW249>
SCO2676	hypothetical protein	37	1	2	<AAur_1064>	<Acel_1613>			<DIP1802>	<CE2348><CE2348>	<NCgl2365>	<jk0535>	<CMM_1452>				<Krad_4181><Krad_4181>	<Lxx12800>		<MAV_1697><MAV_1697>	<BCG_2495c>	<Mb2502c>	<Mflv_2570>	<_3618>	<_3686>		<_3613>	<MRA_2500A>	<MSMEG_4698>	<MT2550>	<TBFG_12499>	<Rv2475c>	<MUL_3755>	<Mvan_4068>	<Noca_1373>	<nfa13070>	<PPA1631>	<RHA1_ro01392><RHA1_ro01392><RHA1_ro01392>	<RSal33209_3292><RSal33209_3292>	<Sare_3916>	<SAV5368>	<SACE_1326>	<SGR4854>	<SCAB59321>	<Strop_3541>	<Tfu_2213>	<TWT400>	<TW370>
SCO3328	hypothetical protein	37	1	0	<AAur_3301>	<Acel_0244><Acel_0244>			<DIP0395>	<CE0431>	<NCgl0399>	<jk1905>	<CMM_0548>			<Franean1_6306>	<Krad_0612>	<Lxx01760>	<MAP_3992>	<MAV_4651>	<BCG_0543>	<Mb0512>	<Mflv_0074>	<_0662>	<_0682>	<ML2429>	<_0669>	<MRA_0508>	<MSMEG_0944>	<MT0521>	<TBFG_10510>	<Rv0500A>	<MUL_4571>	<Mvan_0838>	<Noca_0484><Noca_0484>	<nfa51760>		<RHA1_ro02060>	<RSal33209_2717><RSal33209_2717>	<Sare_0413><Sare_0413>	<SAV4731>	<SACE_6958>	<SGR4146>	<SCAB39161>	<Strop_0343><Strop_0343>	<Tfu_2705>
SCO3568	hypothetical protein	37	1	0	<AAur_3350>	<Acel_1991>			<DIP0306>	<CE0291>	<NCgl0290>	<jk1969>		<FRAAL6559>	<Francci3_4290>	<Franean1_0325>	<Krad_0421>		<MAP_0402>	<MAV_0457>	<BCG_3730c>	<Mb3696c>	<Mflv_1375>	<_5201>	<_4900>	<ML2299>	<_4814>	<MRA_3707>	<MSMEG_6185>	<MT3773>	<TBFG_13703>	<Rv3672c>		<Mvan_5431>	<Noca_0342>	<nfa3500>	<PPA0225>	<RHA1_ro04325>	<RSal33209_2759>	<Sare_4757>	<SAV4594>	<SACE_0333>	<SGR3331>	<SCAB41291>	<Strop_4317>	<Tfu_0119>
SCO1623	hypothetical protein	37	1	0	<AAur_0996><AAur_0996>	<Acel_0911>				<CE1346>	<NCgl1200>	<jk1810>	<CMM_1210>	<FRAAL4326><FRAAL4326>	<Francci3_2810>	<Franean1_3647><Franean1_3647><Franean1_3647><Franean1_3647>	<Krad_4106>		<MAP_2960c><MAP_2960c>	<MAV_3748><MAV_3748>	<BCG_2916c>	<Mb2919c>	<Mflv_4137><Mflv_4137>	<_1968>	<_2034>		<_1988>	<MRA_2920>	<MSMEG_2511><MSMEG_2511>	<MT2963>	<TBFG_12909>	<Rv2895c>	<MUL_2063>	<Mvan_2205><Mvan_2205>	<Noca_1918>	<nfa23710>	<PPA2223>	<RHA1_ro06571><RHA1_ro06571><RHA1_ro06571>	<RSal33209_0474>	<Sare_3804>	<SAV6713>	<SACE_3222><SACE_3222>	<SGR5888><SGR5888><SGR5888><SGR5888><SGR5888>	<SCAB73771>	<Strop_3427>	<Tfu_1860>
SCO7331	hypothetical protein	37	1	1	<AAur_0300><AAur_0300><AAur_0300>				<DIP2042>	<CE2886><CE2886>	<NCgl2640>	<jk0264>	<CMM_1366>	<FRAAL3294><FRAAL3294><FRAAL3294>	<Francci3_2911><Francci3_2911>	<Franean1_2292><Franean1_2292>	<Krad_3394><Krad_3394>	<Lxx14910>	<MAP_3922><MAP_3922>	<MAV_4721>	<BCG_0472>	<Mb0441>	<Mflv_1816><Mflv_1816>	<_4754><_4754>	<_4460><_4460>		<_0573>	<MRA_0438>	<MSMEG_5590><MSMEG_5590><MSMEG_5590>	<MT0448>	<TBFG_10438>	<Rv0433>	<MUL_4094><MUL_4094>	<Mvan_4929><Mvan_4929>	<Noca_3311><Noca_3311><Noca_3311>	<nfa27300><nfa27300>		<RHA1_ro04240><RHA1_ro04240>	<RSal33209_1694>	<Sare_2729>	<SAV751><SAV751>	<SACE_2909><SACE_2909>	<SGR459>	<SCAB86041><SCAB86041>	<Strop_2542>	<Tfu_2565>
SCO3150	hypothetical protein	37	1	0	<AAur_1336>	<Acel_0177>	<BAD_1614>	<BL0658>	<DIP0874>	<CE0971>	<NCgl0872>	<jk1512>		<FRAAL6515><FRAAL6515>	<Francci3_4366><Francci3_4366>	<Franean1_6585>	<Krad_1044>		<MAP_0974>	<MAV_1147>	<BCG_1066>	<Mb1036>	<Mflv_1932>	<_1689><_1689>	<_4350><_4350>	<ML0240>	<_4264><_4264>	<MRA_1018>	<MSMEG_5439>	<MT1038>	<TBFG_11028>	<Rv1009>	<MUL_4651>	<Mvan_4801>	<Noca_3857>	<nfa49040>	<PPA2239>	<RHA1_ro05669><RHA1_ro05669>	<RSal33209_2995>		<SAV3588>	<SACE_0801>	<SGR4355>	<SCAB53851>
SCO2299	hypothetical protein	36	1	2	<AAur_3956>	<Acel_0902>			<DIP1678>	<CE2133>	<NCgl2155>	<jk0669>		<FRAAL2221>	<Francci3_1438><Francci3_1438>	<Franean1_5074><Franean1_5074>	<Krad_3334><Krad_3334>		<MAP_1980c>	<MAV_2211>	<BCG_2246c>	<Mb2253c>	<Mflv_2892>	<_3353>	<_3404>	<ML1637>	<_3342>	<MRA_2247>	<MSMEG_4305>	<MT2287>	<TBFG_12257>	<Rv2228c>	<MUL_1324>	<Mvan_3618>	<Noca_2015>	<nfa16400><nfa16400>		<RHA1_ro01181>		<Sare_3595>	<SAV5877>	<SACE_1584><SACE_1584>	<SGR5214><SGR5214>	<SCAB65661>	<Strop_3355>	<Tfu_1953>
SCO5703	hypothetical protein	36	1	0	<AAur_1558>	<Acel_1518>			<DIP1480>	<CE1881>	<NCgl1913>	<jk1145>		<FRAAL5763>	<Francci3_3565>		<Krad_1440>		<MAP_2910c>	<MAV_3696>	<BCG_2862c>	<Mb2867c>	<Mflv_4042>	<_2062>	<_2125>		<_2079>	<MRA_2865>	<MSMEG_2624>	<MT2908>	<TBFG_12857>	<Rv2842c>	<MUL_2119>	<Mvan_2311>	<Noca_3193>	<nfa40690>	<PPA1495>	<RHA1_ro06641>	<RSal33209_0653>	<Sare_1324>	<SAV2554>	<SACE_5928>	<SGR1814>	<SCAB25381>	<Strop_1367>	<Tfu_0775>
SCO1424	hypothetical protein	35	1	3	<AAur_2187><AAur_2187><AAur_2187><AAur_2187><AAur_2187>		<BAD_0419>	<BL0601>					<CMM_1930>	<FRAAL3768>	<Francci3_2273>	<Franean1_4173>	<Krad_1889><Krad_1889>		<MAP_1801c><MAP_1801c><MAP_1801c>	<MAV_2445><MAV_2445><MAV_2445>	<BCG_2071c><BCG_2071c>	<Mb2078c><Mb2078c>	<Mflv_3116><Mflv_3116><Mflv_3116><Mflv_3116>	<_2538><_2538><_2538><_2538><_2538>	<_2546><_2546><_2546><_2546><_2546>		<_2501><_2501><_2501><_2501><_2501>	<MRA_2067><MRA_2067>	<MSMEG_3861><MSMEG_3861><MSMEG_3861><MSMEG_3861><MSMEG_3861>	<MT2112><MT2112>	<TBFG_12089><TBFG_12089>	<Rv2052c><Rv2052c>	<MUL_2270><MUL_2270><MUL_2270>	<Mvan_3420><Mvan_3420><Mvan_3420><Mvan_3420>	<Noca_3223><Noca_3223>	<nfa31190><nfa31190>	<PPA0940>	<RHA1_ro00147><RHA1_ro00147><RHA1_ro00147><RHA1_ro00147><RHA1_ro00147><RHA1_ro00147><RHA1_ro00147><RHA1_ro00147><RHA1_ro00147>	<RSal33209_2025><RSal33209_2025>	<Sare_2383>	<SAV6922>	<SACE_2286><SACE_2286><SACE_2286><SACE_2286><SACE_2286><SACE_2286><SACE_2286><SACE_2286>	<SGR6108><SGR6108>	<SCAB75811><SCAB75811><SCAB75811><SCAB75811>	<Strop_2264>	<Tfu_1793>
SCO5381	hypothetical protein	34	1	3		<Acel_0656>			<DIP1888>	<CE2444>	<NCgl2471>			<FRAAL5927>	<Francci3_3704>	<Franean1_1026>			<MAP_2448>	<MAV_1529>	<BCG_1375c>	<Mb1347c>	<Mflv_2321>	<_3859>	<_3947>	<ML1149>	<_3873>	<MRA_1322>	<MSMEG_4934>	<MT1354>	<TBFG_11341>	<Rv1314c>	<MUL_3951>	<Mvan_4325>	<Noca_1770>	<nfa10680>	<PPA1236>	<RHA1_ro01469>		<Sare_4008>	<SAV2874>	<SACE_6271>	<SGR2156>	<SCAB28681>	<Strop_3626>	<Tfu_2404>			<cel7263>
SCO4975	hypothetical protein	34	1	6	<AAur_1289>	<Acel_1883>							<CMM_2415>	<FRAAL6208>	<Francci3_3900>	<Franean1_0830>	<Krad_1103>		<MAP_2706c>	<MAV_1208>	<BCG_1142>	<Mb1113>	<Mflv_2052>	<_4371>	<_4215>		<_4140>	<MRA_1094>	<MSMEG_5259>	<MT1115>	<TBFG_11102>	<Rv1084>	<MUL_0196>	<Mvan_4665>	<Noca_1052><Noca_1052>	<nfa48210>	<PPA0563>	<RHA1_ro05854>	<RSal33209_3049>	<Sare_0871>	<SAV3296>	<SACE_0923>	<SGR2558>	<SCAB34251>	<Strop_0929>	<Tfu_0451>			<cel4847>
SCO1366	hypothetical protein	33	1	1	<AAur_2839><AAur_2839>					<CE2815>	<NCgl2877>		<CMM_1207><CMM_1207>	<FRAAL1119>	<Francci3_0619>	<Franean1_6014>	<Krad_1033>		<MAP_0354c>	<MAV_0407>	<BCG_0078c>	<Mb0048c>	<Mflv_1330>	<_5239>	<_4960>	<ML2313>	<_4871>	<MRA_0050>	<MSMEG_6227>	<MT0053>	<TBFG_10046>	<Rv0047c>	<MUL_4279>	<Mvan_5462>	<Noca_4612>	<nfa36110>		<RHA1_ro07161><RHA1_ro07161>	<RSal33209_0331>	<Sare_1309>	<SAV6994>		<SGR6165>	<SCAB76411>		<Tfu_1147>
SCO5398	hypothetical protein	33	1	3					<DIP1057>	<CE1320>	<NCgl1170>			<FRAAL4275>	<Francci3_2781>	<Franean1_2507>			<MAP_2437>	<MAV_1543>	<BCG_1384c>	<Mb1357c>	<Mflv_2339>	<_3851>	<_3939>	<ML1157>	<_3865>	<MRA_1330>	<MSMEG_4921>	<MT1364>	<TBFG_11354>	<Rv1322A>	<MUL_3939>	<Mvan_4306>	<Noca_1796>	<nfa10740>	<PPA1104>	<RHA1_ro01456><RHA1_ro01456>		<Sare_3993><Sare_3993>	<SAV2857>	<SACE_6238>	<SGR2139>	<SCAB28491>	<Strop_3611>	<Tfu_2395>			<cel1386>
SCO2948	hypothetical protein	32	1	1		<Acel_1704>			<DIP2367>	<CE2927>	<NCgl2978>						<Krad_3774>		<MAP_0045>	<MAV_0052>	<BCG_0069>	<Mb0039>	<Mflv_0850>	<_5768>	<_5481>	<ML0028>	<_5392>	<MRA_0041>	<MSMEG_6921>	<MT0043>	<TBFG_10037>	<Rv0038>	<MUL_0052>	<Mvan_6057>	<Noca_1289>	<nfa55110>	<PPA1339>	<RHA1_ro03630>		<Sare_0923>	<SAV5129>	<SACE_7376>	<SGR4586>	<SCAB55961>	<Strop_0987>	<Tfu_2389>
SCO3380	hypothetical protein	32	1	0		<Acel_0215>	<BAD_0477>	<BL1162>						<FRAAL6674>	<Francci3_4379>	<Franean1_0196>			<MAP_0458>	<MAV_0553>	<BCG_3664c>	<Mb3630c>	<Mflv_1426>	<_5146>	<_4846>	<ML0232>	<_4760>	<MRA_3639>	<MSMEG_6096>	<MT3706>	<TBFG_13632>	<Rv3600c>	<MUL_4182>	<Mvan_5362>	<Noca_0464>	<nfa4080>		<RHA1_ro04417>		<Sare_4713>	<SAV4690>	<SACE_0408>	<SGR4111>	<SCAB39561>	<Strop_4278>	<Tfu_2882>
SCO3922	hypothetical protein	32	1	0	<AAur_3895>			<BL0041>		<CE0192>			<CMM_2946>					<Lxx25090>	<MAP_1628>	<MAV_2797>	<BCG_1942>	<Mb1938>	<Mflv_1851>	<_4717>	<_4423>	<ML2012>	<_4337>	<MRA_1914>	<MSMEG_5546>	<MT1954>	<TBFG_11932>	<Rv1903>	<MUL_2924>	<Mvan_4884>	<Noca_4516>	<nfa51480>		<RHA1_ro02022>	<RSal33209_0630>	<Sare_4444>	<SAV4271>	<SACE_1949>	<SGR3659>	<SCAB46271>	<Strop_4047>	<Tfu_0790>
SCO3048	hypothetical protein	32	1	0			<BAD_0657>	<BL1009>	<DIP2250>	<CE2746>	<NCgl2802>	<jk0116>					<Krad_3901>		<MAP_0191c>	<MAV_0185>	<BCG_3296><BCG_3296>	<Mb3295><Mb3295>	<Mflv_1142>	<_5418>	<_5126>		<_5038>	<MRA_3308><MRA_3308>	<MSMEG_6421>	<MT3367><MT3367>	<TBFG_13296><TBFG_13296>	<Rv3267><Rv3267>	<MUL_5013><MUL_5013>	<Mvan_5665>	<Noca_1395><Noca_1395><Noca_1395>	<nfa1290>	<PPA1699>	<RHA1_ro04029>			<SAV5028>	<SACE_6305><SACE_6305><SACE_6305><SACE_6305>	<SGR4488>	<SCAB54951>	<Strop_4510>	<Tfu_2567>
SCO1676	hypothetical protein	31	1	4	<AAur_2144>	<Acel_1165>			<DIP0104>		<NCgl2730>		<CMM_1696>	<FRAAL2825><FRAAL2825>	<Francci3_2654>	<Franean1_4903>	<Krad_1922>		<MAP_1886c>	<MAV_2350>			<Mflv_3037>	<_3176>	<_3226>	<ML1288>	<_3164>		<MSMEG_4200>				<MUL_2373>	<Mvan_3489>	<Noca_2619>	<nfa29100>	<PPA1424>	<RHA1_ro00892>	<RSal33209_2051><RSal33209_2051>	<Sare_2313>	<SAV6634>	<SACE_2296>	<SGR5827>	<SCAB73011>	<Strop_2159>	<Tfu_2787>			<cel10499><cel10499><cel10499><cel10499>
SCO5971	hypothetical protein	31	1	1							<NCgl1173>		<CMM_1466>	<FRAAL4802><FRAAL4802><FRAAL4802><FRAAL4802><FRAAL4802><FRAAL4802><FRAAL4802>	<Francci3_3738><Francci3_3738><Francci3_3738>	<Franean1_1675><Franean1_1675><Franean1_1675><Franean1_1675><Franean1_1675><Franean1_1675><Franean1_1675><Franean1_1675><Franean1_1675><Franean1_1675><Franean1_1675><Franean1_1675><Franean1_1675><Franean1_1675><Franean1_1675>	<Krad_3286><Krad_3286><Krad_3286><Krad_3286>		<MAP_0175c><MAP_0175c><MAP_0175c><MAP_0175c><MAP_0175c><MAP_0175c><MAP_0175c><MAP_0175c><MAP_0175c><MAP_0175c>	<MAV_0169><MAV_0169><MAV_0169><MAV_0169><MAV_0169><MAV_0169><MAV_0169><MAV_0169><MAV_0169><MAV_0169><MAV_0169>	<BCG_0844c><BCG_0844c><BCG_0844c><BCG_0844c>	<Mb0815c><Mb0815c><Mb0815c><Mb0815c>	<Mflv_0268><Mflv_0268><Mflv_0268><Mflv_0268><Mflv_0268><Mflv_0268><Mflv_0268><Mflv_0268><Mflv_0268>	<_0438><_0438><_0438><_0438><_0438><_0438><_0438><_0438><_0438><_0438><_0438>	<_0462><_0462><_0462><_0462><_0462><_0462><_0462><_0462><_0462><_0462><_0462>		<_0451><_0451><_0451><_0451><_0451><_0451><_0451><_0451><_0451><_0451><_0451>	<MRA_0801><MRA_0801><MRA_0801><MRA_0801>	<MSMEG_0702><MSMEG_0702><MSMEG_0702><MSMEG_0702><MSMEG_0702><MSMEG_0702><MSMEG_0702><MSMEG_0702><MSMEG_0702><MSMEG_0702><MSMEG_0702><MSMEG_0702><MSMEG_0702><MSMEG_0702><MSMEG_0702><MSMEG_0702><MSMEG_0702><MSMEG_0702><MSMEG_0702><MSMEG_0702>	<MT0816><MT0816><MT0816><MT0816><MT0816>	<TBFG_10807><TBFG_10807><TBFG_10807><TBFG_10807>	<Rv0791c><Rv0791c><Rv0791c><Rv0791c>	<MUL_5034><MUL_5034><MUL_5034><MUL_5034><MUL_5034><MUL_5034><MUL_5034>	<Mvan_0629><Mvan_0629><Mvan_0629><Mvan_0629><Mvan_0629><Mvan_0629><Mvan_0629><Mvan_0629><Mvan_0629>	<Noca_2313><Noca_2313>	<nfa10300><nfa10300><nfa10300><nfa10300><nfa10300><nfa10300><nfa10300><nfa10300>		<RHA1_ro04019><RHA1_ro04019><RHA1_ro04019><RHA1_ro04019><RHA1_ro04019><RHA1_ro04019><RHA1_ro04019><RHA1_ro04019><RHA1_ro04019><RHA1_ro04019><RHA1_ro04019>		<Sare_2491><Sare_2491>	<SAV2325><SAV2325><SAV2325><SAV2325>	<SACE_1633><SACE_1633>	<SGR1577><SGR1577><SGR1577>	<SCAB23221>	<Strop_2346><Strop_2346>	<Tfu_1926><Tfu_1926><Tfu_1926><Tfu_1926>
SCO3376	hypothetical protein	31	1	1	<AAur_0170><AAur_0170>	<Acel_0217>							<CMM_2763>				<Krad_0596>	<Lxx21330>	<MAP_2858>	<MAV_3638>	<BCG_2763>	<Mb2768>	<Mflv_3990>	<_2109>	<_2168>	<ML0978>	<_2122>	<MRA_2773>	<MSMEG_2691>	<MT2818>	<TBFG_12760>	<Rv2747>	<MUL_3389>	<Mvan_2394>		<nfa38590>		<RHA1_ro06753>	<RSal33209_3189>	<Sare_0836>	<SAV4694>	<SACE_5883><SACE_5883>	<SGR4115>	<SCAB39521>	<Strop_0893>	<Tfu_2879>
SCO5707	small conserved hypothetical protein	31	1	0	<AAur_0622>	<Acel_1514>								<FRAAL5759>	<Francci3_3561>	<Franean1_1183>	<Krad_1444>		<MAP_1841>	<MAV_2398>	<BCG_2134>	<Mb2141>	<Mflv_3066>	<_3147>	<_3197>	<ML1314>	<_3135>	<MRA_2132>	<MSMEG_3905>	<MT2177>	<TBFG_12149>	<Rv2117>	<MUL_2339>	<Mvan_3461>		<nfa40660>		<RHA1_ro06645>		<Sare_1328>	<SAV2550>	<SACE_5925>	<SGR1810>	<SCAB25341>	<Strop_1371>	<Tfu_0779>
SCO6772	hypothetical protein	31	1	0									<CMM_2386>	<FRAAL5664><FRAAL5664>	<Francci3_2835><Francci3_2835>	<Franean1_3861><Franean1_3861><Franean1_3861><Franean1_3861>		<Lxx13480>	<MAP_3568c><MAP_3568c>	<MAV_5145>	<BCG_0189c>	<Mb0158c>	<Mflv_0735>	<_0087>	<_0106>		<_0097>	<MRA_0161>	<MSMEG_0100>	<MT0162>	<TBFG_10154>	<Rv0153c>	<MUL_4739>	<Mvan_0115>	<Noca_4542>	<nfa2770><nfa2770>		<RHA1_ro06278><RHA1_ro06278><RHA1_ro06278>	<RSal33209_2687>	<Sare_3362><Sare_3362>	<SAV1642>	<SACE_1785>	<SGR956><SGR956>	<SCAB12871>	<Strop_3134><Strop_3134>	<Tfu_1451>
SCO2027	hypothetical protein	30	1	1	<AAur_1556><AAur_1556>	<Acel_1077>			<DIP0116><DIP0116>	<CE2655><CE2655>	<NCgl2854><NCgl2854>	<jk0611><jk0611>	<CMM_2869>	<FRAAL5021>	<Francci3_3035>	<Franean1_4934>		<Lxx08200>					<Mflv_2727>	<_3445>	<_3497>		<_3434>		<MSMEG_4473><MSMEG_4473>				<MUL_1234>	<Mvan_5552>	<Noca_0272>	<nfa11250>	<PPA0892>	<RHA1_ro04892><RHA1_ro04892>	<RSal33209_0201>	<Sare_1320>	<SAV6188><SAV6188>	<SACE_3983>	<SGR5482>	<SCAB68601>	<Strop_1363>	<Tfu_0525>
SCO1385	hypothetical protein	30	1	0		<Acel_1228>	<BAD_0799>	<BL0748>						<FRAAL2268>	<Francci3_1466>	<Franean1_4999>	<Krad_3098>		<MAP_1538>	<MAV_2890>	<BCG_1860>	<Mb1856>	<Mflv_3404>	<_2877>	<_2890>		<_2846>	<MRA_1837>	<MSMEG_3649>	<MT1873>	<TBFG_11855>	<Rv1825>	<MUL_3044>	<Mvan_3137>	<Noca_2715>		<PPA1082>	<RHA1_ro00908>		<Sare_2522>	<SAV6980>		<SGR6144>	<SCAB76261>	<Strop_2384>
SCO1861	hypothetical protein	30	1	0	<AAur_2455><AAur_2455><AAur_2455>	<Acel_1562>								<FRAAL5637><FRAAL5637>	<Francci3_3462><Francci3_3462>	<Franean1_1281><Franean1_1281><Franean1_1281>	<Krad_1397>		<MAP_2982c><MAP_2982c>	<MAV_3769>	<BCG_2936c>	<Mb2939c>	<Mflv_4181>	<_1940>	<_2006>		<_1960>	<MRA_2940>	<MSMEG_2431>		<TBFG_12929>	<Rv2915c>	<MUL_2041>	<Mvan_2182>	<Noca_3262>	<nfa41590>	<PPA1444>	<RHA1_ro06534>		<Sare_1191>	<SAV6403>	<SACE_6056>	<SGR5637><SGR5637>	<SCAB70791>	<Strop_1302><Strop_1302>
SCO3410	hypothetical protein	30	1	0	<AAur_0995>				<DIP1964><DIP1964>	<CE2506>	<NCgl2533>	<jk0334>	<CMM_1937>				<Krad_0990>				<BCG_3797>	<Mb3764>	<Mflv_0954>	<_3929>	<_3988>		<_3914>	<MRA_3775>	<MSMEG_3459>	<MT3842>	<TBFG_13769>	<Rv3737>	<MUL_2274>	<Mvan_5838>	<Noca_3700>	<nfa24750>	<PPA0210>	<RHA1_ro04718>	<RSal33209_0472>		<SAV4660>	<SACE_0463>	<SGR4082>	<SCAB39841>		<Tfu_1818>
SCO7301	hypothetical protein	29	1	1	<AAur_1405>	<Acel_1336>				<CE0134>			<CMM_0072>	<FRAAL5065><FRAAL5065>	<Francci3_3066>				<MAP_3883c>	<MAV_4762>	<BCG_0445c>	<Mb0414c>	<Mflv_0212>	<_0521>	<_0543>	<ML0270>	<_0531>	<MRA_0412>	<MSMEG_0775><MSMEG_0775>	<MT0419>	<TBFG_10411>	<Rv0406c>	<MUL_2815>	<Mvan_0697>		<nfa21730>		<RHA1_ro00756><RHA1_ro00756><RHA1_ro00756>			<SAV1472>	<SACE_3051><SACE_3051>	<SGR6532>	<SCAB65391><SCAB65391>	<Strop_1162>
SCO3426	hypothetical protein	28	1	1	<AAur_2880>				<DIP1486>			<jk1292>					<Krad_0288>		<MAP_3770><MAP_3770><MAP_3770>	<MAV_4874>	<BCG_0139>	<Mb0109>	<Mflv_1313>	<_5117>	<_4818>		<_4732>	<MRA_0111>	<MSMEG_6069>	<MT0115>	<TBFG_10107>	<Rv0106>	<MUL_4830>	<Mvan_5488><Mvan_5488>		<nfa49740><nfa49740>		<RHA1_ro05618><RHA1_ro05618>	<RSal33209_1680>	<Sare_2902><Sare_2902>	<SAV4645>	<SACE_0755>	<SGR548>	<SCAB39981><SCAB39981>	<Strop_4195><Strop_4195><Strop_4195><Strop_4195>
SCO1816	hypothetical protein	28	1	1		<Acel_1149>								<FRAAL6597>	<Francci3_4319>	<Franean1_0289>			<MAP_2089c>	<MAV_2091>	<BCG_2336c>	<Mb2342c>	<Mflv_2732>	<_3440>	<_3492>		<_3429>	<MRA_2335>	<MSMEG_4464>	<MT2378>	<TBFG_12338>	<Rv2315c>	<MUL_1249>	<Mvan_3804>	<Noca_2703>	<nfa31260>		<RHA1_ro00162>		<Sare_2188><Sare_2188>	<SAV6461>		<SGR5680>	<SCAB71311>	<Strop_3765>	<Tfu_1368>
SCO2032	hypothetical protein	28	1	0	<AAur_4147>									<FRAAL3412><FRAAL3412><FRAAL3412><FRAAL3412><FRAAL3412>		<Franean1_3718><Franean1_3718><Franean1_3718><Franean1_3718><Franean1_3718><Franean1_3718><Franean1_3718><Franean1_3718><Franean1_3718><Franean1_3718><Franean1_3718>	<Krad_2634>		<MAP_0292><MAP_0292><MAP_0292><MAP_0292><MAP_0292><MAP_0292><MAP_0292>	<MAV_0341><MAV_0341><MAV_0341><MAV_0341><MAV_0341><MAV_0341><MAV_0341><MAV_0341><MAV_0341><MAV_0341><MAV_0341>	<BCG_3301><BCG_3301>	<Mb3300><Mb3300>	<Mflv_0637><Mflv_0637><Mflv_0637><Mflv_0637><Mflv_0637><Mflv_0637><Mflv_0637><Mflv_0637><Mflv_0637>	<_1559><_1559><_1559><_1559><_1559><_1559><_1559>	<_1613><_1613><_1613><_1613><_1613><_1613><_1613>		<_1589><_1589><_1589><_1589><_1589><_1589><_1589>	<MRA_3313><MRA_3313>	<MSMEG_6294><MSMEG_6294><MSMEG_6294><MSMEG_6294><MSMEG_6294><MSMEG_6294><MSMEG_6294><MSMEG_6294>	<MT3372><MT3372>	<TBFG_13301><TBFG_13301>	<Rv3272><Rv3272>	<MUL_2446><MUL_2446>	<Mvan_0528><Mvan_0528><Mvan_0528><Mvan_0528><Mvan_0528><Mvan_0528>	<Noca_4083><Noca_4083>	<nfa16550><nfa16550>		<RHA1_ro00777><RHA1_ro00777><RHA1_ro00777><RHA1_ro00777><RHA1_ro00777><RHA1_ro00777>			<SAV6182><SAV6182><SAV6182>	<SACE_4399><SACE_4399><SACE_4399>	<SGR5476>	<SCAB68551><SCAB68551>	<Strop_2800>	<Tfu_1288><Tfu_1288>
SCO1222	hypothetical protein	27	1	1		<Acel_0453>							<CMM_0629>	<FRAAL4324>		<Franean1_2012>	<Krad_1316>		<MAP_2095c>	<MAV_2085>	<BCG_2344c>	<Mb2350c>	<Mflv_5070>	<_1021>	<_1011>		<_0993>	<MRA_2343>	<MSMEG_1414>	<MT2385>	<TBFG_12346>	<Rv2323c>	<MUL_1242>	<Mvan_1288>				<RHA1_ro06168>		<Sare_4052><Sare_4052><Sare_4052>	<SAV7113>	<SACE_6885><SACE_6885><SACE_6885>	<SGR5233><SGR5233>	<SCAB78481><SCAB78481><SCAB78481>	<Strop_3676><Strop_3676>				<cel18240><cel18240><cel18240>
SCO2096	hypothetical protein	27	1	1	<AAur_1332><AAur_1332>	<Acel_0998><Acel_0998>	<BAD_1314>	<BL1201>					<CMM_1353>	<FRAAL2184><FRAAL2184>	<Francci3_1403>	<Franean1_5110><Franean1_5110><Franean1_5110><Franean1_5110>	<Krad_3211><Krad_3211>	<Lxx12080>			<BCG_1711c>	<Mb1700c>						<MRA_1683>		<MT1711>	<TBFG_11690>	<Rv1673c>			<Noca_3075>		<PPA0746>	<RHA1_ro07132>	<RSal33209_3000>	<Sare_3460><Sare_3460>	<SAV6110>	<SACE_5871>	<SGR5409>	<SCAB67881>	<Strop_3234><Strop_3234>	<Tfu_1098>
SCO6174	hypothetical protein	27	1	1	<AAur_3396>								<CMM_1914>	<FRAAL3797>	<Francci3_2392>	<Franean1_6196><Franean1_6196>	<Krad_2076>				<BCG_0414c><BCG_0414c>	<Mb0383c><Mb0383c>	<Mflv_1574>	<_0477>	<_0499>		<_0488>	<MRA_0385><MRA_0385>	<MSMEG_0743>	<MT0387>	<TBFG_10381><TBFG_10381>	<Rv0376c><Rv0376c>	<MUL_0114>	<Mvan_5182>	<Noca_0633><Noca_0633><Noca_0633>	<nfa47350>		<RHA1_ro05229>		<Sare_0200>	<SAV2065>	<SACE_1258>	<SGR1351><SGR1351>	<SCAB19221><SCAB19221>
SCO0911	hypothetical protein	27	1	0										<FRAAL6841>	<Francci3_4512><Francci3_4512>	<Franean1_7301>			<MAP_0305c>	<MAV_0400>	<BCG_3762c>	<Mb3729c>	<Mflv_1316>	<_5249>	<_4970>		<_4881>	<MRA_3739>	<MSMEG_6249>	<MT3806>	<TBFG_13734>	<Rv3703c>	<MUL_4287>	<Mvan_5485>	<Noca_1640>	<nfa48860>		<RHA1_ro05701>		<Sare_2257>	<SAV7340>	<SACE_3825>	<SGR696>	<SCAB11221>	<Strop_2114>
SCO0777	hypothetical protein	26	1	3	<AAur_0062>				<DIP1093>	<CE1359>	<NCgl1216>		<CMM_2121>	<FRAAL4133>			<Krad_0366>		<MAP_0812>	<MAV_1003>			<Mflv_1709>	<_4857>	<_4561>		<_4474>		<MSMEG_5695>				<MUL_0277>	<Mvan_5043>	<Noca_4512>	<nfa46900>		<RHA1_ro06020>		<Sare_0467>	<SAV7463><SAV7463>	<SACE_1603><SACE_1603>	<SGR1338>	<SCAB9081><SCAB9081>	<Strop_0399>	<Tfu_2995>
SCO6810	hypothetical protein	26	1	0										<FRAAL3367>	<Francci3_2327>	<Franean1_0564>				<MAV_1494>	<BCG_2668>	<Mb2674>	<Mflv_1653><Mflv_1653>	<_1434><_1434>	<_3044>		<_2998>	<MRA_2670>	<MSMEG_1174>	<MT2719>	<TBFG_12659>	<Rv2641>	<MUL_3286>	<Mvan_4826><Mvan_4826>		<nfa24520>		<RHA1_ro04132>		<Sare_4906>	<SAV3758>	<SACE_5145>	<SGR1746>	<SCAB41481>	<Strop_4433>	<Tfu_1557>
SCO7067	hypothetical protein	26	1	0	<AAur_2258>					<CE0633>	<NCgl2299>					<Franean1_1076><Franean1_1076>	<Krad_1942>		<MAP_0139c>	<MAV_0135>	<BCG_1239c>	<Mb1209c>	<Mflv_1331>					<MRA_1187>	<MSMEG_6605>	<MT1213>	<TBFG_11201>	<Rv1176c>	<MUL_1024><MUL_1024><MUL_1024>		<Noca_4576>	<nfa12910><nfa12910><nfa12910>		<RHA1_ro01414><RHA1_ro01414>	<RSal33209_2556>	<Sare_2796>	<SAV1291>	<SACE_4166><SACE_4166><SACE_4166>	<SGR826><SGR826>	<SCAB83741>	<Strop_2598>
SCO3007	hypothetical protein	25	1	0	<AAur_2692>								<CMM_2247>	<FRAAL6308>		<Franean1_0727>	<Krad_3809>	<Lxx16960>	<MAP_2866c>				<Mflv_4005>	<_2101>	<_2160>		<_2114>		<MSMEG_2679>				<MUL_2180>	<Mvan_2383>	<Noca_1439><Noca_1439>	<nfa38710>		<RHA1_ro06742>	<RSal33209_1637>	<Sare_1344>	<SAV5069>	<SACE_5905>	<SGR4529>	<SCAB55351>	<Strop_1386>	<Tfu_0254>
SCO6092	hypothetical protein	25	1	0	<AAur_2489>								<CMM_1425>					<Lxx14320>	<MAP_2631>	<MAV_1291>	<BCG_1215c>	<Mb1185c>	<Mflv_1050>	<_4288>	<_4134>		<_4059>	<MRA_1164>	<MSMEG_5172>	<MT1188>	<TBFG_11178>	<Rv1154c>	<MUL_0995>	<Mvan_5780>				<RHA1_ro01179>	<RSal33209_1794>	<Sare_3173>	<SAV2140>	<SACE_3751>	<SGR1410>	<SCAB19891><SCAB19891>
SCO1991	hypothetical protein	24	1	0	<AAur_3787>				<DIP1576>	<CE2022>	<NCgl2042>	<jk0776>	<CMM_1903>	<FRAAL4744>	<Francci3_1589>	<Franean1_6407>	<Krad_0142>	<Lxx15550>					<Mflv_3238>	<_2693>	<_2708>		<_2663>		<MSMEG_3455>					<Mvan_2951>		<nfa55940>	<PPA0202>	<RHA1_ro05092>			<SAV6241>		<SGR3797>	<SCAB69141>		<Tfu_1642>
SCO3927	hypothetical protein	24	1	0	<AAur_1485>				<DIP2137>	<CE0133>	<NCgl2749>					<Franean1_4407>	<Krad_0292>		<MAP_3829c>	<MAV_4819>			<Mflv_0281>	<_0427>	<_0450>		<_0440>		<MSMEG_0687>					<Mvan_0617>	<Noca_4623>	<nfa54260>		<RHA1_ro05459>	<RSal33209_2918>	<Sare_0532>	<SAV4266>	<SACE_2034>	<SGR3654>	<SCAB46321>	<Strop_0444>
SCO2108	hypothetical protein	24	1	0	<AAur_2763>	<Acel_0988>			<DIP0032>		<NCgl1963>	<jk0851>				<Franean1_1841>							<Mflv_0196>	<_0536>	<_0558>		<_0546>		<MSMEG_0792>				<MUL_2804>	<Mvan_0709>	<Noca_3404>	<nfa53380>		<RHA1_ro02189>	<RSal33209_1210>	<Sare_4278>	<SAV6094>	<SACE_0507>	<SGR5393>	<SCAB67731>	<Strop_3887>	<Tfu_1043>
SCO7548	hypothetical protein	23	1	3	<AAur_1451>					<CE1569>				<FRAAL6841>	<Francci3_4512>				<MAP_4174>	<MAV_4458><MAV_4458>	<BCG_0762>	<Mb0733>	<Mflv_5038>	<_1053><_1053>	<_1041><_1041>		<_1024><_1024>	<MRA_0720>	<MSMEG_1226><MSMEG_1226>	<MT0739>	<TBFG_10726>	<Rv0712>	<MUL_0225>	<Mvan_1319><Mvan_1319>				<RHA1_ro04301><RHA1_ro04301>		<Sare_3137><Sare_3137><Sare_3137>		<SACE_3100><SACE_3100>			<Strop_2936>
SCO2385	hypothetical protein	23	1	0		<Acel_0881>								<FRAAL1705>	<Francci3_2960>	<Franean1_1980>			<MAP_3617c>	<MAV_5002>	<BCG_0218c>	<Mb0187c>	<Mflv_0696>	<_0125>	<_0144>		<_0135>	<MRA_0189>	<MSMEG_0215>	<MT0190>	<TBFG_10182>	<Rv0181c>		<Mvan_0147>		<nfa56450>		<RHA1_ro05120><RHA1_ro05120>			<SAV5790>		<SGR5110>	<SCAB64181>
SCO1652	hypothetical protein	22	1	2	<AAur_2172>	<Acel_1181>								<FRAAL2866>	<Francci3_2633><Francci3_2633>	<Franean1_4885>	<Krad_1856>				<BCG_2652c>	<Mb2658c>						<MRA_2653>		<MT2700>	<TBFG_12644>	<Rv2625c>	<MUL_3269>		<Noca_2637>				<RSal33209_2041>	<Sare_2354><Sare_2354>	<SAV6673>	<SACE_2243><SACE_2243><SACE_2243><SACE_2243>	<SGR5852>	<SCAB73391>	<Strop_2237><Strop_2237>	<Tfu_1815>
SCO3299	hypothetical protein	22	1	6					<DIP2025>	<CE2835>	<NCgl2899>			<FRAAL4283>		<Franean1_3926>	<Krad_1410>				<BCG_2658>	<Mb2664>						<MRA_2659>		<MT2707>	<TBFG_12650>	<Rv2631>				<nfa13690>		<RHA1_ro06876>	<RSal33209_0887>	<Sare_2548>	<SAV4753>	<SACE_3596>	<SGR4185>	<SCAB38881>	<Strop_0639><Strop_0639><Strop_0639>	<Tfu_1357>			<cel1766>
SCO5161	hypothetical protein	22	1	2	<AAur_2772>	<Acel_1796>	<BAD_1165>	<BL0089>					<CMM_1191>	<FRAAL6083><FRAAL6083><FRAAL6083>	<Francci3_3826><Francci3_3826>	<Franean1_0890>	<Krad_1163>	<Lxx09150>																	<Noca_1465>	<nfa47120>	<PPA1328>	<RHA1_ro05998>	<RSal33209_1198>	<Sare_0681>	<SAV3103>	<SACE_1055>	<SGR2364>	<SCAB31021>	<Strop_0735>	<Tfu_0511>
SCO3027	hypothetical protein	22	1	0		<Acel_0466>			<DIP1175>	<CE1539>	<NCgl1351>	<jk0859>		<FRAAL1272>	<Francci3_0752>	<Franean1_5857>	<Krad_3840>				<BCG_1722>	<Mb1710A>						<MRA_1694A>		<MT1724>		<Rv1684>			<Noca_1426>		<PPA1689>			<Sare_0899>	<SAV5049>	<SACE_6459>	<SGR4509>	<SCAB55141>		<Tfu_2509>
SCO1651	hypothetical protein	44	0	7	<AAur_2173>	<Acel_1182>	<BAD_0753>	<BL0800>	<DIP1249>	<CE1627>	<NCgl1441>	<jk0949>	<CMM_1691>	<FRAAL2867>	<Francci3_2632>	<Franean1_4884>	<Krad_1857>	<Lxx08280>	<MAP_1842c>	<MAV_2397>	<BCG_2135c>	<Mb2142c>	<Mflv_3065>	<_3148>	<_3198>	<ML1313>	<_3136>	<MRA_2133>	<MSMEG_3906>	<MT2178>	<TBFG_12150>	<Rv2118c>	<MUL_2340>	<Mvan_3462>	<Noca_2638>	<nfa31820>	<PPA1201>	<RHA1_ro00851>	<RSal33209_2040>	<Sare_2355>	<SAV6674>	<SACE_2244>	<SGR5853>	<SCAB73401>	<Strop_2238>	<Tfu_1810>	<TWT318>	<TW454>	<cel2485>
SCO1384	hypothetical protein	44	0	2	<AAur_1681>	<Acel_1226>	<BAD_0823>	<BL0747>	<DIP1204>	<CE1573>	<NCgl1385>	<jk0903>	<CMM_1884>	<FRAAL2271>	<Francci3_1468>	<Franean1_4997>	<Krad_3096>	<Lxx15505>	<MAP_1540>	<MAV_2888>	<BCG_1862>	<Mb1858>	<Mflv_3402>	<_2875>	<_2888>	<ML2076>	<_2844>	<MRA_1839>	<MSMEG_3647>	<MT1875>	<TBFG_11857>	<Rv1827>	<MUL_3046>	<Mvan_3135>	<Noca_2713>	<nfa24860>	<PPA1084>	<RHA1_ro00906>	<RSal33209_2530>	<Sare_2520>	<SAV6981>	<SACE_3845><SACE_3845>	<SGR6145>	<SCAB76271>	<Strop_2382>	<Tfu_1395>	<TWT234>	<TW536>
SCO5864	hypothetical protein	44	0	0	<AAur_1780><AAur_1780><AAur_1780>	<Acel_1404>	<BAD_1004>	<BL1437>	<DIP1402>	<CE1801>	<NCgl1833>	<jk1084>	<CMM_1654>	<FRAAL2122><FRAAL2122>	<Francci3_1354><Francci3_1354>	<Franean1_5163><Franean1_5163>	<Krad_1555><Krad_1555>	<Lxx10380>	<MAP_2816c><MAP_2816c>	<MAV_3591>	<BCG_2712c>	<Mb2718c>	<Mflv_3935>	<_2178><_2178>	<_2235><_2235>	<ML1026>	<_2189><_2189>	<MRA_2727>	<MSMEG_2763><MSMEG_2763>	<MT2773>	<TBFG_12714>	<Rv2699c>	<MUL_3337><MUL_3337>	<Mvan_2465>	<Noca_2911>	<nfa37550>	<PPA1051>	<RHA1_ro04242><RHA1_ro04242><RHA1_ro04242><RHA1_ro04242>	<RSal33209_2407>	<Sare_1443>	<SAV2403>	<SACE_1805>	<SGR1668>	<SCAB24061>	<Strop_1478>	<Tfu_1939>	<TWT489>	<TW275>
SCO3843	hypothetical protein	44	0	0	<AAur_0034>	<Acel_0024>	<BAD_0044>	<BL0583>	<DIP0059>	<CE0039>	<NCgl0046>	<jk0043>	<CMM_0021>	<FRAAL6749>	<Francci3_4430>	<Franean1_0140>	<Krad_0077>	<Lxx00270>	<MAP_0023c>	<MAV_0024>	<BCG_0050c>	<Mb0020c>	<Mflv_0806>	<_0021>	<_0029>	<ML0022>	<_0021>	<MRA_0022>	<MSMEG_0035>	<MT0023>	<TBFG_10020>	<Rv0020c>	<MUL_0024>	<Mvan_0029>	<Noca_0028>	<nfa860>	<PPA0189>	<RHA1_ro03703>	<RSal33209_2887>	<Sare_0047>	<SAV4343><SAV4343>	<SACE_0050>	<SGR3730>	<SCAB45471>	<Strop_0042>	<Tfu_3060>	<TWT772>	<TW784>
SCO5199	hypothetical protein	44	0	0	<AAur_2734>	<Acel_0470>	<BAD_1162>	<BL0093>	<DIP0729>	<CE0798>	<NCgl0748>	<jk1606>	<CMM_1202>	<FRAAL6032>	<Francci3_3786>	<Franean1_0940>	<Krad_1190>	<Lxx09280>	<MAP_3293>	<MAV_4139>	<BCG_3217>	<Mb3217>	<Mflv_4656>	<_1467>	<_1431>	<ML0642>	<_1413>	<MRA_3229>	<MSMEG_1957>	<MT3287>	<TBFG_13215>	<Rv3195>	<MUL_2507>	<Mvan_1812>	<Noca_1525>	<nfa45290>	<PPA1311>	<RHA1_ro06386>	<RSal33209_1241>	<Sare_4112>	<SAV3061>	<SACE_1099>	<SGR2325>	<SCAB30591>	<Strop_3731>	<Tfu_0536>	<TWT516>	<TW246>
SCO5869	hypothetical protein	44	0	0	<AAur_1783>	<Acel_1401>	<BAD_1057>	<BL1392>	<DIP1399>	<CE1798>	<NCgl1829>	<jk1081>	<CMM_1657>	<FRAAL2081><FRAAL2081><FRAAL2081>	<Francci3_1319><Francci3_1319>	<Franean1_5195>	<Krad_1558>	<Lxx10410>	<MAP_2813c>	<MAV_3588>	<BCG_2709c>	<Mb2715c>	<Mflv_3932>	<_2181>	<_2238>	<ML1029>	<_2192>	<MRA_2724>	<MSMEG_2766>	<MT2770>	<TBFG_12711>	<Rv2696c>	<MUL_3334>	<Mvan_2468>	<Noca_2907>	<nfa37520>	<PPA1055>	<RHA1_ro06830>	<RSal33209_2404>	<Sare_1447>	<SAV2398>	<SACE_1808>	<SGR1663>	<SCAB24011>	<Strop_1482>	<Tfu_1934>	<TWT486>	<TW278>
SCO1381	hypothetical protein	44	0	0	<AAur_1684>	<Acel_1223>	<BAD_0822>	<BL0746>	<DIP1207>	<CE1576>	<NCgl1388>	<jk0906>	<CMM_1882>	<FRAAL2275>	<Francci3_1471>	<Franean1_4994>	<Krad_3093>	<Lxx15490>	<MAP_1543>	<MAV_2885>	<BCG_1865>	<Mb1861>	<Mflv_3399>	<_2872>	<_2885>	<ML2073>	<_2841>	<MRA_1842>	<MSMEG_3644>	<MT1879>	<TBFG_11860>	<Rv1830>	<MUL_3049>	<Mvan_3132>	<Noca_2710>	<nfa24890>	<PPA1087>	<RHA1_ro00903>	<RSal33209_2527>	<Sare_2517>	<SAV6984>	<SACE_3843>	<SGR6148>	<SCAB76301>	<Strop_2379>	<Tfu_1397>	<TWT236>	<TW534>
SCO3094	hypothetical protein	44	0	0	<AAur_1265>	<Acel_1907>	<BAD_0647>	<BL1020>	<DIP0919>	<CE1045>	<NCgl0937>	<jk1481>	<CMM_2261>	<FRAAL6231>	<Francci3_3921>	<Franean1_0809>	<Krad_1075>	<Lxx17170>	<MAP_0992>	<MAV_1166>	<BCG_1082>	<Mb1053>	<Mflv_1956>	<_4617>	<_4324>	<ML0257>	<_4238>	<MRA_1033>	<MSMEG_5414>	<MT1053>	<TBFG_11043>	<Rv1025>	<MUL_4629>	<Mvan_4769>	<Noca_0930>	<nfa48570>	<PPA0547>	<RHA1_ro05779>	<RSal33209_0334>	<Sare_0835>	<SAV3531>	<SACE_0840>	<SGR4441>	<SCAB54461>	<Strop_0892>	<Tfu_0430>	<TWT781>	<TW791>
SCO5240	hypothetical protein	44	0	0	<AAur_2682>	<Acel_0560>	<BAD_0655>	<BL1011>	<DIP0712>	<CE0783>	<NCgl0734>	<jk1618>	<CMM_1060>	<FRAAL5998>	<Francci3_3759>	<Franean1_0971>	<Krad_3795>	<Lxx19290>	<MAP_3320>	<MAV_4167>	<BCG_3339><BCG_3339>	<Mb3245>	<Mflv_4685>	<_1417>	<_1401>	<ML0804>	<_1383>	<MRA_3258>	<MSMEG_1919>	<MT3315>	<TBFG_13245>	<Rv3219>	<MUL_2541>	<Mvan_1782>	<Noca_1713>	<nfa45800><nfa45800>	<PPA1264>	<RHA1_ro06345>	<RSal33209_1621>	<Sare_4081>	<SAV3016>	<SACE_6426><SACE_6426>	<SGR2274>	<SCAB30131><SCAB30131>	<Strop_3701>	<Tfu_0556>	<TWT618>	<TW636>
SCO6030	hypothetical protein	44	0	0	<AAur_1798>	<Acel_1386>	<BAD_0990>	<BL0949>	<DIP1395>	<CE1794>	<NCgl1825>	<jk1076>	<CMM_1664>	<FRAAL2099>	<Francci3_1332>	<Franean1_5177>	<Krad_1584>	<Lxx10500>	<MAP_2801>	<MAV_3575>	<BCG_2693>	<Mb2699>	<Mflv_3920>	<_2200>	<_2257>	<ML1041>	<_2211>	<MRA_2708>	<MSMEG_2779>	<MT2754>	<TBFG_12695>	<Rv2680>	<MUL_3314>	<Mvan_2480>	<Noca_3675>	<nfa37390>	<PPA1064>	<RHA1_ro06857>	<RSal33209_2382>	<Sare_1473>	<SAV2229>	<SACE_1835>	<SGR1474>	<SCAB20871>	<Strop_1531>	<Tfu_1900>	<TWT393>	<TW377>
SCO1511	hypothetical protein	43	0	0	<AAur_2291>	<Acel_1486>	<BAD_0574>	<BL0016>	<DIP1445>	<CE1840>	<NCgl1871>	<jk1112>	<CMM_1807>	<FRAAL0957>	<Francci3_0461>	<Franean1_6156>	<Krad_3046>	<Lxx10850>	<MAP_2844>	<MAV_3624>	<BCG_2744>	<Mb2750>	<Mflv_3965>	<_2146>	<_2205>		<_2159>	<MRA_2757>	<MSMEG_2731>	<MT2802>	<TBFG_12744>	<Rv2731>	<MUL_3376>	<Mvan_2431>	<Noca_2394>	<nfa38330>	<PPA1167>	<RHA1_ro06773>	<RSal33209_1993>	<Sare_1401>	<SAV6841>	<SACE_1750>	<SGR6023>	<SCAB74971>	<Strop_1443>	<Tfu_2088>	<TWT379>	<TW391>
SCO3858	hypothetical protein	42	0	2	<AAur_1291>	<Acel_1881>			<DIP0929>	<CE1055>	<NCgl0951>	<jk1467>	<CMM_2236>	<FRAAL3564>	<Francci3_2214>	<Franean1_3075>	<Krad_1106>	<Lxx16850>	<MAP_2703c>	<MAV_1211>	<BCG_1144>	<Mb1115>	<Mflv_2055>	<_4368><_4368>	<_4212><_4212>	<ML2467>	<_4137><_4137>	<MRA_1096>	<MSMEG_5256>	<MT1118>	<TBFG_11104>	<Rv1086>	<MUL_0193>	<Mvan_4662><Mvan_4662>	<Noca_1056>	<nfa48180>	<PPA0564>	<RHA1_ro05856>	<RSal33209_3046>	<Sare_0809>	<SAV3237>	<SACE_0919>	<SGR1991><SGR1991>	<SCAB33671>	<Strop_0863>	<Tfu_0456>	<TWT331>	<TW440>
SCO5388	hypothetical protein	42	0	1	<AAur_2588>	<Acel_0664>	<BAD_1425>	<BL0355>	<DIP1055>	<CE1318>	<NCgl1168>	<jk1332>	<CMM_2865>	<FRAAL5919>	<Francci3_3695>	<Franean1_1036>	<Krad_1275>	<Lxx00930>	<MAP_2439c>	<MAV_1541>	<BCG_1382>	<Mb1355>	<Mflv_2337>	<_3853>	<_3941>	<ML1155>	<_3867>	<MRA_1329>	<MSMEG_4923>	<MT1363>	<TBFG_11352>	<Rv1321>	<MUL_3940>	<Mvan_4308>	<Noca_1782>	<nfa10710>	<PPA1102>	<RHA1_ro01459>	<RSal33209_1453>	<Sare_4002>	<SAV2867>	<SACE_6256>	<SGR2149>	<SCAB28601>	<Strop_3620>	<Tfu_2401>
SCO3575	hypothetical protein	42	0	0	<AAur_3367>	<Acel_1999>			<DIP0301>	<CE0285>	<NCgl0277><NCgl0277>	<jk1974>	<CMM_0921>	<FRAAL6552>	<Francci3_4282>	<Franean1_0332>	<Krad_0426>	<Lxx03610>	<MAP_0396>	<MAV_0451>	<BCG_3736c>	<Mb3702c>	<Mflv_1369>	<_5207>	<_4906>	<ML2304>	<_4820>	<MRA_3713>	<MSMEG_6191><MSMEG_6191><MSMEG_6191><MSMEG_6191>	<MT3779>	<TBFG_13709>	<Rv3678c>	<MUL_4252>	<Mvan_5437>	<Noca_0336>	<nfa3440>	<PPA0221>	<RHA1_ro04319><RHA1_ro04319><RHA1_ro04319>	<RSal33209_2793>	<Sare_4789>	<SAV4588>	<SACE_0320><SACE_0320>	<SGR3336>	<SCAB41351><SCAB41351><SCAB41351>	<Strop_4348>	<Tfu_0114>	<TWT702>	<TW721>
SCO5136	hypothetical protein	42	0	0	<AAur_2796>	<Acel_1855>	<BAD_0297>	<BL1564>	<DIP0974>	<CE1161>	<NCgl1058>	<jk1394>	<CMM_2172>	<FRAAL6125>	<Francci3_3857>	<Franean1_0872>	<Krad_1139>	<Lxx16230>	<MAP_2606c>	<MAV_1317>	<BCG_1241>	<Mb1211>	<Mflv_2171>	<_4259>	<_4104>	<ML1488>	<_4029>	<MRA_1189>	<MSMEG_5121>	<MT1215>	<TBFG_11203>	<Rv1178>	<MUL_1026>	<Mvan_4528>	<Noca_1193>	<nfa47500>	<PPA0628>	<RHA1_ro05947>	<RSal33209_1174>	<Sare_4140>	<SAV3128>	<SACE_1011>	<SGR2389>	<SCAB31261>	<Strop_3758>	<Tfu_0492>
SCO5414	hypothetical protein	42	0	0	<AAur_2858>	<Acel_0054>			<DIP1849>	<CE2399>	<NCgl2413>	<jk0501>	<CMM_2555>	<FRAAL6607>	<Francci3_4327>	<Franean1_0282>	<Krad_0753>	<Lxx19790>	<MAP_2419>	<MAV_1559>	<BCG_1404c>	<Mb1377c>	<Mflv_2362>	<_3827>	<_3915>	<ML1176>	<_3841>	<MRA_1350>	<MSMEG_4900>	<MT1383>	<TBFG_11372>	<Rv1342c>	<MUL_3905>	<Mvan_4284>	<Noca_0013>	<nfa10970>	<PPA2340>	<RHA1_ro01431>	<RSal33209_1756>	<Sare_3957>	<SAV2833>	<SACE_1311>	<SGR2121>	<SCAB28311>	<Strop_3578>	<Tfu_0165>	<TWT078>	<TW088>
SCO4181	hypothetical protein	42	0	0	<AAur_2981>	<Acel_0062>			<DIP1917>	<CE2473>	<NCgl2492>	<jk0372>	<CMM_2498>	<FRAAL0963>	<Francci3_0467>	<Franean1_6150>	<Krad_0884>	<Lxx18340>	<MAP_0641c>	<MAV_0750>	<BCG_0863c>	<Mb0834c>	<Mflv_1638>	<_4919>	<_4623>	<ML2203>	<_4536>	<MRA_0821>	<MSMEG_5796>	<MT0832>	<TBFG_10826>	<Rv0811c>	<MUL_0420>	<Mvan_5109>	<Noca_4250>	<nfa5830>	<PPA0348>	<RHA1_ro04845>	<RSal33209_0971>	<Sare_0376>	<SAV4028>	<SACE_7113>	<SGR3972>	<SCAB49691>	<Strop_0313>	<Tfu_2873>	<TWT656>	<TW679>
SCO2947	hypothetical protein	42	0	0	<AAur_2578>	<Acel_1703>	<BAD_0227>		<DIP1409>	<CE1808>	<NCgl1840>	<jk1090>	<CMM_1291>	<FRAAL0909>		<Franean1_6207>	<Krad_3773>	<Lxx13610>	<MAP_2824c>	<MAV_3601>	<BCG_2721c>	<Mb2727c>	<Mflv_3946>	<_2168>	<_2225>	<ML1016>	<_2179>	<MRA_2736>	<MSMEG_2754>	<MT2781>	<TBFG_12722>	<Rv2708c>	<MUL_3348>	<Mvan_2453>	<Noca_1290>	<nfa37710>	<PPA1685>	<RHA1_ro06816>	<RSal33209_1464>	<Sare_1437>	<SAV5130>	<SACE_1793>	<SGR4587>	<SCAB55971>	<Strop_1472>	<Tfu_2388>	<TWT322>	<TW449>
SCO1421	hypothetical protein	42	0	0	<AAur_2189>	<Acel_1212>	<BAD_0819>	<BL0743>	<DIP1225>	<CE1605>	<NCgl1422>	<jk0934>	<CMM_1683>	<FRAAL3771>	<Francci3_2270>	<Franean1_4175>	<Krad_1892>	<Lxx08360>	<MAP_1798>	<MAV_2447>	<BCG_2069>	<Mb2076>	<Mflv_3119>	<_2541>	<_2549>	<ML1439>	<_2504>	<MRA_2065>	<MSMEG_3858>	<MT2110>	<TBFG_12087>	<Rv2050>	<MUL_2268>	<Mvan_3417>	<Noca_2669>	<nfa31140>	<PPA1223>	<RHA1_ro00143>	<RSal33209_2023>	<Sare_2391>	<SAV6925>	<SACE_2290>	<SGR6111>	<SCAB75841>	<Strop_2272>	<Tfu_1759>
SCO3875	hypothetical protein	42	0	0	<AAur_0005>	<Acel_0004>	<BAD_0004>	<BL0636>	<DIP0004>	<CE0005>	<NCgl0004>	<jk0004>	<CMM_0005>	<FRAAL0006>	<Francci3_0005>	<Franean1_0005>	<Krad_0005>	<Lxx00050>	<MAP_0004>	<MAV_0004>	<BCG_0034><BCG_0034>	<Mb0004>	<Mflv_0823>	<_0005>	<_0013>	<ML0004>	<_0005>	<MRA_0004>	<MSMEG_0004>	<MT0004>	<TBFG_10004>	<Rv0004>	<MUL_0004>	<Mvan_0005>	<Noca_0005>	<nfa40>	<PPA0005>	<RHA1_ro03670>	<RSal33209_0005>	<Sare_0005>	<SAV4320>	<SACE_0006>	<SGR3704><SGR3704><SGR3704>	<SCAB45781>	<Strop_0006>	<Tfu_0005>
SCO5570	hypothetical protein	41	0	0	<AAur_2472>	<Acel_1576>	<BAD_0225>	<BL0293>		<CE1977>	<NCgl1995>	<jk1207>	<CMM_1356>	<FRAAL5807>	<Francci3_3604>	<Franean1_1136>	<Krad_1374>	<Lxx09770>	<MAP_2996c>	<MAV_3784>	<BCG_2948c>	<Mb2951c>	<Mflv_4193>	<_1928>	<_1994>	<ML1660>	<_1948>	<MRA_2953>	<MSMEG_2417>	<MT2996>	<TBFG_12941>	<Rv2926c>	<MUL_2029>	<Mvan_2170>	<Noca_3282>	<nfa41860>	<PPA1453>	<RHA1_ro06521>	<RSal33209_1777>	<Sare_1174>	<SAV2667>	<SACE_6102>	<SGR1910>	<SCAB26401>	<Strop_1284>	<Tfu_0649>
SCO3030	hypothetical protein	41	0	0	<AAur_1314>	<Acel_0463>			<DIP0686>	<CE0761>	<NCgl0713>	<jk1642>	<CMM_1033>	<FRAAL1270>	<Francci3_0750>	<Franean1_5859>	<Krad_3843>	<Lxx05280>	<MAP_3370c>	<MAV_4221>	<BCG_3287c>	<Mb3286c>	<Mflv_4727>	<_1363>	<_1344>	<ML0762>	<_1327>	<MRA_3299>	<MSMEG_1833>	<MT3356>	<TBFG_13287>	<Rv3258c>	<MUL_2603>	<Mvan_1736>	<Noca_1424>	<nfa46240>	<PPA1690>	<RHA1_ro06315>	<RSal33209_3013>	<Sare_0891>	<SAV5046>	<SACE_6461>	<SGR4507>	<SCAB55121>	<Strop_0949>	<Tfu_2511>	<TWT126>
SCO1790	hypothetical protein	41	0	0	<AAur_1649>	<Acel_1253>	<BAD_0913>	<BL1050>	<DIP1177>	<CE1544>	<NCgl1354>	<jk0861>	<CMM_1989>	<FRAAL5190>	<Francci3_3166>	<Franean1_1746>	<Krad_3800>	<Lxx01410>	<MAP_1398>	<MAV_3080>	<BCG_1729>	<Mb1717>	<Mflv_3512>	<_2969>	<_2998>		<_2954>	<MRA_1701>	<MSMEG_3754>	<MT1730>	<TBFG_11707>	<Rv1691>	<MUL_1680>	<Mvan_3293>	<Noca_1981>	<nfa19930>	<PPA1402>	<RHA1_ro00938>	<RSal33209_0808>	<Sare_1897>	<SAV6488>	<SACE_5253>	<SGR5707>	<SCAB71631>	<Strop_1906>	<Tfu_2042>
SCO1788	hypothetical protein	41	0	0	<AAur_1650>	<Acel_1250>	<BAD_0912>	<BL1049>	<DIP1178>	<CE1545>	<NCgl1355>	<jk0862>	<CMM_1988>	<FRAAL5187>	<Francci3_3163>	<Franean1_1749>	<Krad_3150>	<Lxx01420>	<MAP_1399>	<MAV_3079>	<BCG_1730>	<Mb1718>	<Mflv_3511>	<_2968>	<_2997>		<_2953>	<MRA_1702>	<MSMEG_3753>	<MT1731>	<TBFG_11708>	<Rv1692>	<MUL_1681>	<Mvan_3292>	<Noca_2479>	<nfa19940>	<PPA1401>	<RHA1_ro00937>	<RSal33209_0809>	<Sare_1898>	<SAV6490>	<SACE_5252>	<SGR5709>	<SCAB71651>	<Strop_1907>	<Tfu_2038>
SCO4084	hypothetical protein	41	0	0	<AAur_3386>	<Acel_2073>	<BAD_0029>	<BL0598>	<DIP1921>	<CE2477>	<NCgl2496>	<jk0357>	<CMM_0755>	<FRAAL0127>	<Francci3_0093>	<Franean1_7211>	<Krad_4042>	<Lxx22790>	<MAP_0637>	<MAV_0746>	<BCG_0859>	<Mb0830>	<Mflv_1633>	<_4925>	<_4629>	<ML2207>	<_4542>	<MRA_0817>	<MSMEG_5817>	<MT0828>	<TBFG_10822>	<Rv0807>	<MUL_0416>	<Mvan_5115>	<Noca_4320>	<nfa5760>	<PPA0665>	<RHA1_ro04838>	<RSal33209_1860>	<Sare_0162>	<SAV4137>	<SACE_7127>	<SGR3874>	<SCAB47831>		<Tfu_2746>
SCO1383	hypothetical protein	40	0	0	<AAur_1682>	<Acel_1225>			<DIP1205>	<CE1574>	<NCgl1386>	<jk0904>	<CMM_1883>	<FRAAL2272>	<Francci3_1469>	<Franean1_4996>	<Krad_3095>	<Lxx15500>	<MAP_1541>	<MAV_2887>	<BCG_1863>	<Mb1859>	<Mflv_3401>	<_2874>	<_2887>	<ML2075>	<_2843>	<MRA_1840>	<MSMEG_3646>	<MT1876>	<TBFG_11858>	<Rv1828>	<MUL_3047>	<Mvan_3134>	<Noca_2712>	<nfa24870>	<PPA1085>	<RHA1_ro00905>	<RSal33209_2529>	<Sare_2519>	<SAV6982>		<SGR6146>	<SCAB76281>	<Strop_2381>		<TWT235>	<TW535>
SCO1662	hypothetical protein	40	0	0	<AAur_2170>	<Acel_1173>	<BAD_0824>	<BL0722>					<CMM_1693>	<FRAAL2860>	<Francci3_2640>	<Franean1_4890>	<Krad_1842>	<Lxx08270>	<MAP_1860>	<MAV_2378>	<BCG_2142>	<Mb2149>	<Mflv_3052>	<_3162>	<_3212>	<ML1306>	<_3150>	<MRA_2140>	<MSMEG_4186>	<MT2184>	<TBFG_12157>	<Rv2125>	<MUL_2357>	<Mvan_3475>	<Noca_2630>	<nfa31940>	<PPA1200>	<RHA1_ro00860>	<RSal33209_2043>	<Sare_2324>	<SAV6650>	<SACE_2233>	<SGR5841>	<SCAB73171>	<Strop_2170>	<Tfu_1826>	<TWT317>	<TW455>
SCO4330	hypothetical protein	40	0	0	<AAur_1014>	<Acel_0108>	<BAD_0571>	<BL0008>	<DIP0779>			<jk0420>	<CMM_2470>	<FRAAL6731>	<Francci3_4418>	<Franean1_0154>	<Krad_3581>	<Lxx17910>	<MAP_0816>	<MAV_1007>	<BCG_0929>	<Mb0901>	<Mflv_1712>	<_4854>	<_4558>	<ML2142>	<_4471>	<MRA_0884>	<MSMEG_5691>	<MT0900>	<TBFG_10894>	<Rv0877>	<MUL_0273>	<Mvan_5039>	<Noca_3930>	<nfa6430>	<PPA0478>	<RHA1_ro04968>	<RSal33209_0495>	<Sare_0502>	<SAV3902>	<SACE_0598>	<SGR3171>	<SCAB50871>	<Strop_0414>	<Tfu_0235>
SCO2370	hypothetical protein	40	0	0	<AAur_2432>	<Acel_0882>	<BAD_1160>	<BL0095>	<DIP1686>	<CE2141>	<NCgl2165>	<jk0662>		<FRAAL5048>	<Francci3_3055>	<Franean1_1862>	<Krad_3338>		<MAP_1992c>	<MAV_2198>	<BCG_2256c>	<Mb2263c>	<Mflv_2783>	<_3371>	<_3422>	<ML1649>	<_3360>	<MRA_2259>	<MSMEG_4321>	<MT2299>	<TBFG_12268>	<Rv2239c>	<MUL_1310>	<Mvan_3750>	<Noca_1994>	<nfa16110>	<PPA0991>	<RHA1_ro01195>	<RSal33209_1107>	<Sare_3609>	<SAV5801>	<SACE_1533><SACE_1533>	<SGR5131>	<SCAB64311>	<Strop_3369>	<Tfu_1965>
SCO5601	hypothetical protein	40	0	0	<AAur_2444>	<Acel_1553>			<DIP1514>	<CE1924>	<NCgl1956>	<jk1181>	<CMM_1376>	<FRAAL5786>	<Francci3_3587>	<Franean1_1155>	<Krad_1406>	<Lxx14800>	<MAP_2969c>	<MAV_3756>	<BCG_2922c>	<Mb2925c>	<Mflv_4167>	<_1953>	<_2019>	<ML1610>	<_1973>	<MRA_2926>	<MSMEG_2443>	<MT2969>	<TBFG_12915>	<Rv2901c>	<MUL_2055>	<Mvan_2195>	<Noca_3252>	<nfa41440>	<PPA1432>	<RHA1_ro06545>	<RSal33209_1089>	<Sare_1202>	<SAV2634>	<SACE_6046>	<SGR1879>	<SCAB26091>	<Strop_1313>	<Tfu_0668>
SCO4179	hypothetical protein	39	0	1	<AAur_2983>				<DIP1915>	<CE2471><CE2471>	<NCgl2490>	<jk0374>	<CMM_2499>	<FRAAL0948>	<Francci3_0452>	<Franean1_6164>	<Krad_0882>	<Lxx18350>	<MAP_0643c><MAP_0643c>	<MAV_0753><MAV_0753>	<BCG_0865c><BCG_0865c>	<Mb0836c><Mb0836c>	<Mflv_1642><Mflv_1642>	<_4916><_4916>	<_4620>	<ML2200><ML2200>	<_4533><_4533>	<MRA_0823><MRA_0823>	<MSMEG_5792><MSMEG_5792>	<MT0834><MT0834>	<TBFG_10828><TBFG_10828>	<Rv0813c><Rv0813c>	<MUL_0429><MUL_0429>	<Mvan_5105><Mvan_5105>	<Noca_4252>	<nfa5910><nfa5910>	<PPA0347>	<RHA1_ro04852><RHA1_ro04852>	<RSal33209_0970>	<Sare_0373>	<SAV4030><SAV4030>	<SACE_7110>	<SGR3970><SGR3970>	<SCAB49671>	<Strop_0310>	<Tfu_2872>
SCO0681	putativesecreted protein	39	0	6	<AAur_3075><AAur_3075>		<BAD_0061>	<BL0552>	<DIP2056>	<CE2592><CE2592>	<NCgl2658><NCgl2658>	<jk0242>	<CMM_2806>	<FRAAL3390>		<Franean1_4053>	<Krad_0656>	<Lxx01840>	<MAP_3176><MAP_3176>	<MAV_4007><MAV_4007><MAV_4007>	<BCG_3131><BCG_3131>	<Mb3133><Mb3133>	<Mflv_4452><Mflv_4452>	<_4084><_4084><_4084>	<_1632><_1632>	<ML0666><ML0666>	<_1607><_1607>	<MRA_3138><MRA_3138>	<MSMEG_5681>	<MT3189><MT3189>	<TBFG_13123><TBFG_13123>	<Rv3106><Rv3106>	<MUL_2413><MUL_2413><MUL_2413>	<Mvan_1910><Mvan_1910>	<Noca_0635>	<nfa53620><nfa53620><nfa53620><nfa53620>		<RHA1_ro02240><RHA1_ro02240><RHA1_ro02240><RHA1_ro02240><RHA1_ro02240><RHA1_ro02240>	<RSal33209_2607><RSal33209_2607>		<SAV1507>	<SACE_2001><SACE_2001>	<SGR479><SGR479><SGR479>	<SCAB7821><SCAB7821>		<Tfu_1915>	<TWT055>	<TW065>	<cel11767>
SCO3408	hypothetical protein	39	0	1		<Acel_0200>	<BAD_0407>	<BL1679>	<DIP2005>	<CE2545>		<jk0275>	<CMM_2067><CMM_2067>	<FRAAL6585>	<Francci3_4311>	<Franean1_0301>	<Krad_0527>	<Lxx04140>	<MAP_0436>	<MAV_0529>	<BCG_3685c>	<Mb3651c>	<Mflv_1409>	<_5164>	<_4864>	<ML0211>	<_4778>	<MRA_3663>	<MSMEG_6113>	<MT3729>	<TBFG_13658>	<Rv3627c>	<MUL_4203>	<Mvan_5380>	<Noca_0439>	<nfa3860>		<RHA1_ro04401>	<RSal33209_3222>	<Sare_4750>	<SAV4662>	<SACE_0392><SACE_0392>	<SGR4084>	<SCAB39821>	<Strop_4312>	<Tfu_2903>
SCO2936	hypothetical protein	39	0	0	<AAur_2577>				<DIP1408>	<CE1807>	<NCgl1839>	<jk1089>	<CMM_1704>	<FRAAL2151>	<Francci3_1380>	<Franean1_5135>	<Krad_3772>	<Lxx11930>	<MAP_2985>	<MAV_3772>	<BCG_2938>	<Mb2941>	<Mflv_0145>	<_0593>	<_0615>	<ML1624>	<_0602>	<MRA_2942>	<MSMEG_0866>	<MT2985>	<TBFG_12931>	<Rv2917>	<MUL_2038>	<Mvan_0759>	<Noca_1291>	<nfa37690>	<PPA0896>	<RHA1_ro06818><RHA1_ro06818>	<RSal33209_1465>	<Sare_1438>	<SAV5140>	<SACE_1795><SACE_1795>	<SGR4601>	<SCAB56301>	<Strop_1473>	<Tfu_2381>
SCO1640	hypothetical protein	39	0	0	<AAur_2179>	<Acel_1191>	<BAD_0549>	<BL1797>	<DIP1245>	<CE1623>	<NCgl1437>	<jk0945>		<FRAAL2878>	<Francci3_2612>	<Franean1_4874>	<Krad_1875>		<MAP_1833c>	<MAV_2406>	<BCG_2117c>	<Mb2124c>	<Mflv_3089>	<_2504>	<_2512>	<ML1328>	<_2467>	<MRA_2112>	<MSMEG_3890>	<MT2158>	<TBFG_12132>	<Rv2097c>	<MUL_2329>	<Mvan_3445>	<Noca_2648>	<nfa31700>		<RHA1_ro00841>	<RSal33209_2034>	<Sare_2364>	<SAV6685>	<SACE_2254>	<SGR5863>	<SCAB73511>	<Strop_2247>	<Tfu_1788>
SCO2634	hypothetical protein	39	0	0	<AAur_2379>	<Acel_1829>			<DIP1797>	<CE2319>	<NCgl2339>	<jk0540>	<CMM_1458>	<FRAAL1861>		<Franean1_5304>	<Krad_3524>		<MAP_2286c>	<MAV_1706>	<BCG_2486c><BCG_2486c>	<Mb2493c><Mb2493c>	<Mflv_2578>	<_3608><_3608>	<_3676><_3676>	<ML1485>	<_3603><_3603>	<MRA_2304>	<MSMEG_4688>	<MT2344>	<TBFG_12491><TBFG_12491>	<Rv2466c><Rv2466c>	<MUL_4132><MUL_4132>	<Mvan_4056><Mvan_4056>	<Noca_1383><Noca_1383>	<nfa13250>		<RHA1_ro01380>	<RSal33209_3263><RSal33209_3263>	<Sare_3891>	<SAV5412>	<SACE_1340>	<SGR4891>	<SCAB59711>	<Strop_3516><Strop_3516>	<Tfu_2203>	<TWT398>	<TW372>
SCO1997	hypothetical protein	39	0	0	<AAur_1758>	<Acel_0028>			<DIP1417>	<CE1815>	<NCgl1848>	<jk1100>	<CMM_1644>	<FRAAL1976>	<Francci3_1247>	<Franean1_5208>	<Krad_1509>	<Lxx10170>	<MAP_2831>	<MAV_3608>	<BCG_2727>	<Mb2733>	<Mflv_3951>	<_2162>	<_2219>	<ML1009>	<_2173>	<MRA_2742>	<MSMEG_2746>	<MT2787>	<TBFG_12728>	<Rv2714>	<MUL_3357>	<Mvan_2446>	<Noca_2852>	<nfa37830>	<PPA1099>	<RHA1_ro06805>	<RSal33209_2429>	<Sare_1722>	<SAV6234>		<SGR5536>	<SCAB69071>	<Strop_1737>	<Tfu_0926>
SCO5623	hypothetical protein	39	0	0	<AAur_1502>	<Acel_1543>	<BAD_0773>	<BL1497>	<DIP1509>	<CE1916>	<NCgl1951>	<jk1176>	<CMM_1381>	<FRAAL5781>	<Francci3_3582>	<Franean1_1160>	<Krad_1412>		<MAP_2957>	<MAV_3745>	<BCG_2912>	<Mb2915>	<Mflv_4134>	<_1973>	<_2038>		<_1992>	<MRA_2916>	<MSMEG_2518>		<TBFG_12905>	<Rv2891>		<Mvan_2208>	<Noca_3244>	<nfa41330>		<RHA1_ro06577>	<RSal33209_0526>	<Sare_1203>	<SAV2628>	<SACE_6039>	<SGR1864>	<SCAB26031>	<Strop_1314>	<Tfu_0675>	<TWT450>	<TW317>
SCO4637	hypothetical protein	38	0	1	<AAur_3001>	<Acel_0289>							<CMM_2792>	<FRAAL1061><FRAAL1061><FRAAL1061><FRAAL1061>	<Francci3_0565>	<Franean1_6065>	<Krad_0665>	<Lxx02820>	<MAP_4108><MAP_4108><MAP_4108><MAP_4108>	<MAV_4526><MAV_4526><MAV_4526><MAV_4526><MAV_4526><MAV_4526>	<BCG_0685>	<Mb0655>	<Mflv_5120><Mflv_5120><Mflv_5120>	<_0947><_0947><_0947><_0947><_0947>	<_0936><_0936><_0936><_0936>	<ML1909>	<_0919><_0919><_0919><_0919>	<MRA_0647>	<MSMEG_1341><MSMEG_1341>	<MT0665>	<TBFG_10649>	<Rv0636>	<MUL_0721><MUL_0721><MUL_0721><MUL_0721>	<Mvan_1231><Mvan_1231><Mvan_1231>	<Noca_0671><Noca_0671>	<nfa51180><nfa51180>	<PPA1895>	<RHA1_ro01983><RHA1_ro01983><RHA1_ro01983><RHA1_ro01983><RHA1_ro01983>	<RSal33209_0943><RSal33209_0943>	<Sare_1059><Sare_1059>	<SAV4902><SAV4902>	<SACE_6875>	<SGR2882><SGR2882>	<SCAB37301>	<Strop_3940>	<Tfu_2665><Tfu_2665>	<TWT720>	<TW735>
SCO3899	hypothetical protein	38	0	1	<AAur_2893>	<Acel_2138>	<BAD_0158>		<DIP0115>	<CE2831>	<NCgl2894>	<jk2071>		<FRAAL6860>	<Francci3_4529>	<Franean1_7318>	<Krad_3509>		<MAP_0060c>	<MAV_0067>	<BCG_0077c>	<Mb0047c>	<Mflv_0867>	<_5752>	<_5465>	<ML2692><ML2692>	<_5376>	<MRA_0049>	<MSMEG_6904>	<MT0052>	<TBFG_10045>	<Rv0046c>	<MUL_0064>	<Mvan_6040>	<Noca_4678>	<nfa55520>		<RHA1_ro03447>	<RSal33209_1714>	<Sare_5081>	<SAV4296>	<SACE_7359>	<SGR3681>	<SCAB46011>	<Strop_4563>	<Tfu_3099>
SCO1829	hypothetical protein	38	0	0	<AAur_2117>				<DIP1684>	<CE2139>	<NCgl2160>	<jk0664>	<CMM_1725>				<Krad_2907>	<Lxx11710>	<MAP_1986>	<MAV_2204>	<BCG_2252>	<Mb2259>	<Mflv_2887>	<_3359>	<_3410>	<ML1644>	<_3348>	<MRA_2254>	<MSMEG_4311>	<MT2294>	<TBFG_12264>	<Rv2235>	<MUL_1318>	<Mvan_3623>	<Noca_2566>	<nfa16300>	<PPA1535>	<RHA1_ro01187>	<RSal33209_2101>	<Sare_3924>	<SAV6437>	<SACE_1577>	<SGR5664>	<SCAB71141>	<Strop_3549>	<Tfu_0148>	<TWT332>	<TW439>
SCO4636	hypothetical protein	38	0	0	<AAur_3002>	<Acel_0288>							<CMM_2793>	<FRAAL1060><FRAAL1060><FRAAL1060>	<Francci3_0564>	<Franean1_6066><Franean1_6066>	<Krad_0664>	<Lxx02810>	<MAP_3996c><MAP_3996c><MAP_3996c><MAP_3996c><MAP_3996c>	<MAV_4646><MAV_4646><MAV_4646><MAV_4646><MAV_4646><MAV_4646>	<BCG_0547c><BCG_0547c><BCG_0547c><BCG_0547c>	<Mb0516c><Mb0516c><Mb0516c><Mb0516c>	<Mflv_0070><Mflv_0070><Mflv_0070><Mflv_0070>	<_0666><_0666><_0666><_0666><_0666><_0666>	<_0686><_0686><_0686><_0686><_0686><_0686>	<ML2425><ML2425><ML2425>	<_0673><_0673><_0673><_0673><_0673><_0673>	<MRA_0512><MRA_0512><MRA_0512><MRA_0512>	<MSMEG_1340><MSMEG_1340><MSMEG_1340><MSMEG_1340>	<MT0664><MT0664><MT0664>	<TBFG_10515><TBFG_10515><TBFG_10515><TBFG_10515>	<Rv0504c><Rv0504c><Rv0504c><Rv0504c>	<MUL_4576><MUL_4576><MUL_4576><MUL_4576><MUL_4576>	<Mvan_0842><Mvan_0842><Mvan_0842><Mvan_0842><Mvan_0842>	<Noca_0670><Noca_0670>	<nfa51180>	<PPA1896>	<RHA1_ro01174><RHA1_ro01174><RHA1_ro01174><RHA1_ro01174><RHA1_ro01174><RHA1_ro01174>	<RSal33209_0942><RSal33209_0942>	<Sare_4333><Sare_4333>	<SAV4901>	<SACE_6876><SACE_6876><SACE_6876>	<SGR2883>	<SCAB37311>	<Strop_3941>	<Tfu_2666>	<TWT721>	<TW736>
SCO1480	hypothetical protein	38	0	0	<AAur_2263>	<Acel_1294>			<DIP1329>	<CE1727>	<NCgl1545>	<jk1020>		<FRAAL5232>	<Francci3_3196>	<Franean1_1712>	<Krad_2993>		<MAP_1122>	<MAV_3386>	<BCG_1449>	<Mb1423>	<Mflv_3741>	<_2410>	<_2416>	<ML0540>	<_2369>	<MRA_1397>	<MSMEG_3050>	<MT1433>	<TBFG_11417>	<Rv1388>	<MUL_1787>	<Mvan_2666>	<Noca_2435>	<nfa36170><nfa36170>	<PPA1189>	<RHA1_ro07154><RHA1_ro07154>	<RSal33209_1960>	<Sare_1853>	<SAV6870>	<SACE_2099>	<SGR6054>	<SCAB75261>	<Strop_1860>	<Tfu_1061>
SCO1637	hypothetical protein	38	0	0	<AAur_2182>	<Acel_1200>			<DIP1244>	<CE1622>	<NCgl1436>	<jk0944>	<CMM_1689>	<FRAAL2880>	<Francci3_2610>	<Franean1_4872>	<Krad_1879>	<Lxx08300>	<MAP_1832c>	<MAV_2407>	<BCG_2116c>	<Mb2123c>	<Mflv_3091>	<_2509>	<_2517>	<ML1329>	<_2472>	<MRA_2111>		<MT2157>	<TBFG_12131>	<Rv2096c>	<MUL_2328>	<Mvan_3444>	<Noca_2650>	<nfa31670>	<PPA1382>	<RHA1_ro00840>		<Sare_2367>	<SAV6688>	<SACE_2259>	<SGR5866>	<SCAB73541>	<Strop_2249>	<Tfu_1771>
SCO2078	hypothetical protein	38	0	0	<AAur_1717>		<BAD_1134>	<BL0120>	<DIP1591>		<NCgl2071>	<jk0757>	<CMM_1853>	<FRAAL2204>			<Krad_3192>	<Lxx15200>	<MAP_1890c>	<MAV_2344>	<BCG_2163c>	<Mb2170c>	<Mflv_2995>	<_3260>	<_3311>	<ML0921>	<_3249>	<MRA_2161>	<MSMEG_4218>	<MT2205>	<TBFG_12176>	<Rv2146c>	<MUL_3494>	<Mvan_3516>	<Noca_3056>	<nfa17730>	<PPA0764>	<RHA1_ro01081>	<RSal33209_2487>	<Sare_3433>	<SAV6128>	<SACE_5831>	<SGR5427>	<SCAB68071>	<Strop_3207>	<Tfu_1117>
SCO1647	hypothetical protein	38	0	0	<AAur_2175>	<Acel_1186>	<BAD_0547>	<BL1795>	<DIP1247>	<CE1625>	<NCgl1439>	<jk0947>		<FRAAL2870>	<Francci3_2629>	<Franean1_4881>	<Krad_1871>		<MAP_1837c>		<BCG_2129c>	<Mb2136c>	<Mflv_3075>	<_3143>	<_3193>	<ML1320>	<_3131>	<MRA_2127>	<MSMEG_3897>	<MT2172>	<TBFG_12144>	<Rv2112c>	<MUL_2333>	<Mvan_3451>	<Noca_2643>	<nfa31740>		<RHA1_ro00846>	<RSal33209_2038>	<Sare_2359>	<SAV6678>	<SACE_2249>	<SGR5857>	<SCAB73451>	<Strop_2242>	<Tfu_1796>
SCO5755	hypothetical protein	38	0	0	<AAur_1591>		<BAD_1026>	<BL1414>	<DIP1456>			<jk1122>	<CMM_2027>	<FRAAL5731>	<Francci3_3537><Francci3_3537>	<Franean1_1208>	<Krad_1487>	<Lxx16050>	<MAP_2856c>	<MAV_3636>	<BCG_2761c>	<Mb2766c>	<Mflv_3988>	<_2112>	<_2171>		<_2125>	<MRA_2771>	<MSMEG_2694>	<MT2816>	<TBFG_12758>	<Rv2745c>	<MUL_3387>	<Mvan_2397>	<Noca_2325>	<nfa38560>	<PPA1009>	<RHA1_ro06756>	<RSal33209_0719>	<Sare_1357>	<SAV2505>	<SACE_5879>	<SGR1766>	<SCAB25071>	<Strop_1399>	<Tfu_0798>
SCO4321	hypothetical protein	38	0	0	<AAur_1012>				<DIP0773>	<CE0892>	<NCgl0783>	<jk0414><jk0414><jk0414>	<CMM_2473><CMM_2473>	<FRAAL6704><FRAAL6704>	<Francci3_4401><Francci3_4401>	<Franean1_0172><Franean1_0172>	<Krad_3610>	<Lxx17940>	<MAP_0800c>	<MAV_0991>	<BCG_0914c>	<Mb0885c>	<Mflv_1699>	<_4867>	<_4571>	<ML2156>	<_4484>	<MRA_0870>	<MSMEG_5705><MSMEG_5705>	<MT0885>	<TBFG_10879>	<Rv0862c>	<MUL_0288>	<Mvan_5054>	<Noca_3945>	<nfa6350>	<PPA0474>	<RHA1_ro04961>	<RSal33209_0491>	<Sare_4339>	<SAV3911>	<SACE_0561><SACE_0561>	<SGR3184>	<SCAB50781>	<Strop_3948>
SCO4967	hypothetical protein	38	0	0	<AAur_1287>	<Acel_1886>			<DIP0927>	<CE1052>	<NCgl0948>	<jk1469>	<CMM_2242>	<FRAAL6212>	<Francci3_3903>	<Franean1_0826>	<Krad_1101>		<MAP_1029>	<MAV_1206>	<BCG_1140>	<Mb1111>	<Mflv_2050>	<_4373>	<_4217>	<ML2391>	<_4142>	<MRA_1092>	<MSMEG_5261>	<MT1113>	<TBFG_11100>	<Rv1082>	<MUL_0198>	<Mvan_4667>	<Noca_0981>	<nfa48240>		<RHA1_ro05852>	<RSal33209_3050>	<Sare_0868>	<SAV3299>	<SACE_0909>	<SGR2562>	<SCAB34301>	<Strop_0925>	<Tfu_0449>
SCO2386	hypothetical protein	38	0	0	<AAur_2434>	<Acel_0879>	<BAD_0249>	<BL1531>					<CMM_1620>	<FRAAL5667>	<Francci3_3480>	<Franean1_1266><Franean1_1266>	<Krad_3342>	<Lxx12710>	<MAP_1995>	<MAV_2195>	<BCG_2259>	<Mb2266>	<Mflv_2780>	<_3374>	<_3425>	<ML1652>	<_3363>	<MRA_2262>	<MSMEG_4324>	<MT2302>	<TBFG_12271>	<Rv2242>	<MUL_1307>	<Mvan_3753>	<Noca_1991>	<nfa16140><nfa16140>	<PPA0988>	<RHA1_ro01198>	<RSal33209_1103>	<Sare_3619>	<SAV5789>	<SACE_1527>	<SGR5109>	<SCAB64171>	<Strop_3377>	<Tfu_1972>
SCO4758	hypothetical protein	38	0	0	<AAur_2877>				<DIP1069>	<CE1327>	<NCgl1181>	<jk1326>	<CMM_2569>	<FRAAL1364>	<Francci3_0802>	<Franean1_5789>	<Krad_0734>	<Lxx19890>	<MAP_3085c>	<MAV_3902>	<BCG_3061c>	<Mb3063c>	<Mflv_4268>	<_1841>	<_1907>		<_1860>	<MRA_3069>	<MSMEG_2330><MSMEG_2330>	<MT3122>	<TBFG_13053>	<Rv3037c>	<MUL_1901>	<Mvan_2091>	<Noca_3648>	<nfa42870>	<PPA1776>	<RHA1_ro06455>	<RSal33209_1677>	<Sare_4233>	<SAV4988>	<SACE_6205>	<SGR2773>	<SCAB36331>	<Strop_3843>	<Tfu_2600>
SCO5493	hypothetical protein	38	0	0	<AAur_2704>	<Acel_0693>			<DIP1075>	<CE1335>	<NCgl1193>	<jk1319>		<FRAAL5860>	<Francci3_3648>	<Franean1_1081>	<Krad_1311>		<MAP_3055c>	<MAV_3869>	<BCG_3037c>	<Mb3040c>	<Mflv_4252>	<_1858>	<_1924>	<ML1706>	<_1878>	<MRA_3045>	<MSMEG_2359>	<MT3095>	<TBFG_13030>	<Rv3015c>	<MUL_1930>	<Mvan_2108>	<Noca_3444>	<nfa42660>	<PPA1118>	<RHA1_ro06468>	<RSal33209_1654>	<Sare_1108>	<SAV2749>	<SACE_6182>	<SGR2022>	<SCAB27261>	<Strop_1215>	<Tfu_0602>
SCO1382	hypothetical protein	37	0	3	<AAur_1683>	<Acel_1224>			<DIP1206>	<CE1575>	<NCgl1387>			<FRAAL2273>	<Francci3_1470>	<Franean1_4995>	<Krad_3094>		<MAP_1542>	<MAV_2886>	<BCG_1864>	<Mb1860>	<Mflv_3400>	<_2873>	<_2886>	<ML2074>	<_2842>	<MRA_1841>	<MSMEG_3645>	<MT1877>	<TBFG_11859>	<Rv1829>	<MUL_3048>	<Mvan_3133>	<Noca_2711>	<nfa24880>	<PPA1086>	<RHA1_ro00904>	<RSal33209_2528>	<Sare_2518>	<SAV6983>	<SACE_3844>	<SGR6147>	<SCAB76291>	<Strop_2380>	<Tfu_1396>
SCO1809	hypothetical protein	37	0	1	<AAur_0805>		<BAD_0754>	<BL0799>		<CE0112>	<NCgl0107>			<FRAAL2285>	<Francci3_1480>	<Franean1_4984>	<Krad_0718>		<MAP_2496>	<MAV_1425>	<BCG_1335c>	<Mb1307c>	<Mflv_2254>	<_3951>	<_4010>	<ML1117>	<_3936>	<MRA_1284>	<MSMEG_5006>	<MT1313>	<TBFG_11302>	<Rv1276c>	<MUL_4007>	<Mvan_4437>	<Noca_2573>	<nfa50900>	<PPA0252>	<RHA1_ro01956>	<RSal33209_0047>	<Sare_0088>	<SAV6469><SAV6469>	<SACE_5164>	<SGR5688>	<SCAB71391><SCAB71391>	<Strop_0091>	<Tfu_0135>
SCO5705	hypothetical protein	37	0	0	<AAur_1560>	<Acel_1516>			<DIP1478>	<CE1879>	<NCgl1911>	<jk1143>	<CMM_2150>	<FRAAL5761>	<Francci3_3563>	<Franean1_1181>		<Lxx07140>	<MAP_2908c>	<MAV_3694>	<BCG_2860c>	<Mb2865c>	<Mflv_4040>	<_2064>	<_2127>	<ML1557>	<_2081>	<MRA_2863>	<MSMEG_2626>	<MT2906>	<TBFG_12855>	<Rv2840c>	<MUL_2121>	<Mvan_2313>	<Noca_3191>	<nfa40675>		<RHA1_ro06643>	<RSal33209_0655>	<Sare_1326>	<SAV2552>		<SGR1812>	<SCAB25361>	<Strop_1369>	<Tfu_0777>
SCO3647	hypothetical protein	37	0	0	<AAur_0556>				<DIP0653>	<CE0732>	<NCgl0673>	<jk0217>	<CMM_0688>	<FRAAL6659>	<Francci3_4367>	<Franean1_0212>	<Krad_4121>		<MAP_3864>	<MAV_4783>	<BCG_0398c>	<Mb0367c>	<Mflv_0232>	<_0494>	<_0516>	<ML0284>	<_0505>	<MRA_0369>	<MSMEG_0754>	<MT0376>	<TBFG_10365>	<Rv0360c>	<MUL_2841>	<Mvan_0672>	<Noca_4348>	<nfa53770>	<PPA2002>		<RSal33209_3393>	<Sare_0136>	<SAV4525>	<SACE_7179>	<SGR3415>	<SCAB42141>	<Strop_0131>	<Tfu_3011>
SCO2915	hypothetical protein	37	0	0	<AAur_2573>	<Acel_1690>			<DIP1856>	<CE2409>	<NCgl2428>	<jk0494>	<CMM_1269>	<FRAAL1497>			<Krad_3765>	<Lxx13320>	<MAP_2428c>	<MAV_1552>	<BCG_1394>	<Mb1367>	<Mflv_2350>	<_3838>	<_3926>	<ML1166>	<_3852>	<MRA_1340>	<MSMEG_4909>	<MT1374>	<TBFG_11364>	<Rv1332>	<MUL_3930>	<Mvan_4295>	<Noca_1308>	<nfa10870>		<RHA1_ro01440>	<RSal33209_1470>	<Sare_0988>	<SAV5160>	<SACE_1202>	<SGR4624>	<SCAB56491>	<Strop_1099>	<Tfu_2371>
SCO1636	hypothetical protein	37	0	0		<Acel_1201>			<DIP1243>	<CE1621>	<NCgl1435>		<CMM_1688>	<FRAAL2881>	<Francci3_2609>	<Franean1_4871>	<Krad_1880>	<Lxx08310>	<MAP_1831c>	<MAV_2408>	<BCG_2115c>	<Mb2122c>	<Mflv_3092>	<_2510>	<_2518>	<ML1330>	<_2473>	<MRA_2110>	<MSMEG_3888>	<MT2156>	<TBFG_12130>	<Rv2095c>	<MUL_2327>	<Mvan_3443>	<Noca_2651>	<nfa31660>	<PPA1381>	<RHA1_ro00839>	<RSal33209_2031>	<Sare_2368>	<SAV6689>	<SACE_2260>	<SGR5867>	<SCAB73551>	<Strop_2250>
SCO3322	hypothetical protein	37	0	0	<AAur_3296>				<DIP0398>	<CE0434>	<NCgl0400>	<jk1903>	<CMM_0549>	<FRAAL0979>	<Francci3_0481>	<Franean1_6135>	<Krad_0614>		<MAP_3997c>	<MAV_4645><MAV_4645>	<BCG_0548c>	<Mb0517c>	<Mflv_0069>	<_0667><_0667>	<_0687><_0687>	<ML2424>	<_0674><_0674>	<MRA_0513>	<MSMEG_0949>	<MT0526>	<TBFG_10516>	<Rv0505c>	<MUL_4577>	<Mvan_0843>	<Noca_0490><Noca_0490>	<nfa51730>		<RHA1_ro02056><RHA1_ro02056>	<RSal33209_2715>	<Sare_0418>	<SAV4736><SAV4736>	<SACE_6952>	<SGR4152>	<SCAB39111>	<Strop_0348>	<Tfu_2722>
SCO2557	hypothetical protein	37	0	0	<AAur_2236>				<DIP1278>	<CE1656>	<NCgl1477>	<jk0965>	<CMM_1890>	<FRAAL2124>	<Francci3_1356>	<Franean1_5161>	<Krad_3407>	<Lxx08190>	<MAP_1763c>	<MAV_2482>	<BCG_2052c>	<Mb2059c>	<Mflv_3767>	<_2363>	<_2371>		<_2324>	<MRA_2048>	<MSMEG_3020>	<MT2093>	<TBFG_12070>	<Rv2033c>	<MUL_2249>	<Mvan_2634>	<Noca_1900>	<nfa34730>	<PPA0912>	<RHA1_ro07217>	<RSal33209_1928>	<Sare_3246>	<SAV5567>	<SACE_3783>	<SGR4991>	<SCAB61531>	<Strop_3020>
SCO3095	hypothetical protein	36	0	0	<AAur_1264>	<Acel_1908>			<DIP0918>	<CE1044>	<NCgl0936>	<jk1482>		<FRAAL6232>	<Francci3_3922>	<Franean1_0808>	<Krad_1074>	<Lxx17180>	<MAP_0991>	<MAV_1165>	<BCG_1081>	<Mb1052>	<Mflv_1955>	<_4618>	<_4325>	<ML0256>	<_4239>	<MRA_1032>		<MT1052>	<TBFG_11042>	<Rv1024>	<MUL_4630>	<Mvan_4770>	<Noca_0929>		<PPA0546>	<RHA1_ro05778>	<RSal33209_0333>	<Sare_0834>	<SAV3532>	<SACE_0839>	<SGR4440>	<SCAB54451>		<Tfu_0429>
SCO5145	hypothetical protein	36	0	0		<Acel_1835>			<DIP0987>	<CE1171>	<NCgl1069>		<CMM_1180>	<FRAAL6096>	<Francci3_3837>	<Franean1_0879>	<Krad_1148>	<Lxx09070>		<MAV_1356>	<BCG_1271>	<Mb1243>	<Mflv_2190>	<_4232>	<_4076>	<ML1067>	<_4002>	<MRA_1220>	<MSMEG_5081>	<MT1249>	<TBFG_11235>	<Rv1211>	<MUL_0962>	<Mvan_4505>		<nfa47235>	<PPA0638>	<RHA1_ro05972>	<RSal33209_1189>	<Sare_0656>	<SAV3119>	<SACE_1029>	<SGR2380>	<SCAB31171>	<Strop_0709>	<Tfu_0502>
SCO3384	hypothetical protein	36	0	0	<AAur_0146>	<Acel_0210>						<jk0285>	<CMM_0852>	<FRAAL1052>	<Francci3_0556>	<Franean1_6076>	<Krad_0574>	<Lxx21420>	<MAP_0455>	<MAV_0550>	<BCG_3667c>	<Mb3633c>	<Mflv_1423>	<_5149>	<_4849>	<ML0229>	<_4763>	<MRA_3642>	<MSMEG_6098>	<MT3708>	<TBFG_13635>	<Rv3603c>	<MUL_4185>	<Mvan_5365>	<Noca_0459>	<nfa4050>		<RHA1_ro04414>	<RSal33209_3207>	<Sare_4719>	<SAV4686>	<SACE_0405>	<SGR4107>	<SCAB39601>	<Strop_4284>	<Tfu_2885>
SCO2300	hypothetical protein	36	0	0	<AAur_2413>	<Acel_0901>			<DIP1679>	<CE2134>	<NCgl2156>	<jk0668>	<CMM_1630>	<FRAAL2220>	<Francci3_1437>	<Franean1_5075>	<Krad_3335>	<Lxx09950>	<MAP_1981c>	<MAV_2210>			<Mflv_2891>	<_3354>	<_3405>	<ML1638>	<_3343>		<MSMEG_4306>				<MUL_1323>	<Mvan_3619>	<Noca_2014>	<nfa16390>	<PPA0651>	<RHA1_ro01182>	<RSal33209_3321>	<Sare_3596>	<SAV5876>	<SACE_1583>	<SGR5213>	<SCAB65651>	<Strop_3356>	<Tfu_1954>	<TWT258>	<TW512>
SCO2391	hypothetical protein	36	0	0	<AAur_2439>	<Acel_0868>							<CMM_1615>	<FRAAL2121>	<Francci3_1353>		<Krad_3347>	<Lxx08690>		<MAV_2185>	<BCG_2274c>	<Mb2280c>	<Mflv_2770>	<_3387>	<_3438>	<ML1781>	<_3376>	<MRA_2277>	<MSMEG_4336>	<MT2317>	<TBFG_12284>	<Rv2256c>	<MUL_1295>	<Mvan_3763>	<Noca_1984>	<nfa16060>	<PPA0979>	<RHA1_ro01203>	<RSal33209_1098>	<Sare_3627>	<SAV5784>	<SACE_1521>	<SGR5104>	<SCAB64121>	<Strop_3385>	<Tfu_2120>	<TWT250>	<TW520>
SCO1664	hypothetical protein	36	0	0	<AAur_1944>	<Acel_1171>				<CE1107>	<NCgl1014>		<CMM_2220>	<FRAAL2856>	<Francci3_2643>	<Franean1_4893>	<Krad_1835>		<MAP_1878c>	<MAV_2359>	<BCG_2150c>	<Mb2157c>	<Mflv_3046>	<_3167>	<_3217>	<ML1300>	<_3155>	<MRA_2147>	<MSMEG_4191>	<MT2191>	<TBFG_12163>	<Rv2133c>	<MUL_2363>	<Mvan_3480>	<Noca_2627>	<nfa29330>	<PPA1420>	<RHA1_ro00878>		<Sare_2321>	<SAV6646>	<SACE_2204>	<SGR5839>	<SCAB73131>	<Strop_2167>	<Tfu_1835>
SCO4094	hypothetical protein	36	0	0	<AAur_0413>	<Acel_2062>		<BL0691>	<DIP2243>	<CE2727>	<NCgl2796>	<jk0121>	<CMM_1439>			<Franean1_6886>	<Krad_4165>	<Lxx14190>	<MAP_0195c>	<MAV_0191>	<BCG_3899>	<Mb3866>	<Mflv_1148>	<_5412>	<_5119>		<_5031>	<MRA_3876>	<MSMEG_6415>	<MT3944>	<TBFG_13870>	<Rv3836>	<MUL_5008>		<Noca_4291>	<nfa1380>		<RHA1_ro04038>	<RSal33209_3102>	<Sare_5033>	<SAV4125>	<SACE_0154>	<SGR3888>	<SCAB47971>	<Strop_4523>	<Tfu_2853>
SCO3573	hypothetical protein	35	0	1	<AAur_3366><AAur_3366>	<Acel_1998>			<DIP1068>	<CE1326>	<NCgl1180>	<jk1327>		<FRAAL6553>	<Francci3_4283>	<Franean1_0331>			<MAP_3088c>	<MAV_3905>	<BCG_3064c>	<Mb3066c>	<Mflv_4271>	<_1838>	<_1904>		<_1857>	<MRA_3072>	<MSMEG_2327><MSMEG_2327>	<MT3125>	<TBFG_13056>	<Rv3040c>	<MUL_1898>	<Mvan_2088>	<Noca_0337>	<nfa42900>		<RHA1_ro06452>	<RSal33209_2792>	<Sare_0328>	<SAV4589>	<SACE_0324>	<SGR3335>	<SCAB41341>	<Strop_0284>	<Tfu_0115>
SCO1653	hypothetical protein	35	0	0		<Acel_1180>			<DIP1251>	<CE1629>	<NCgl1443>	<jk0950>		<FRAAL2865><FRAAL2865>	<Francci3_2634><Francci3_2634>	<Franean1_4886><Franean1_4886>	<Krad_1855>		<MAP_1843>	<MAV_2395>	<BCG_2136>	<Mb2143>	<Mflv_3064>	<_3149>	<_3199>	<ML1312>	<_3137>	<MRA_2134>	<MSMEG_3907>	<MT2179>	<TBFG_12151>	<Rv2119>	<MUL_2341>	<Mvan_3463>	<Noca_2636>	<nfa31830>		<RHA1_ro00852>		<Sare_2353><Sare_2353>	<SAV6672>	<SACE_2242><SACE_2242>	<SGR5851>	<SCAB73381>	<Strop_2236><Strop_2236>	<Tfu_1816>
SCO6058	hypothetical protein	35	0	0		<Acel_1375>			<DIP1392>	<CE1789>	<NCgl1821>		<CMM_1665>	<FRAAL2113>	<Francci3_1345>	<Franean1_5167>		<Lxx17960>	<MAP_2791><MAP_2791>	<MAV_3563><MAV_3563>	<BCG_2684>	<Mb2690>	<Mflv_3913><Mflv_3913>	<_2208>	<_2265>	<ML1340>	<_2219>	<MRA_2699>	<MSMEG_2787>	<MT2745>	<TBFG_12686>	<Rv2671>	<MUL_3305>	<Mvan_2490><Mvan_2490><Mvan_2490>	<Noca_4154>	<nfa37320>		<RHA1_ro06865><RHA1_ro06865>		<Sare_1500><Sare_1500>	<SAV2208>	<SACE_1871>	<SGR1458>	<SCAB20581>	<Strop_2279><Strop_2279>	<Tfu_1316>
SCO3041	hypothetical protein	35	0	0	<AAur_1309>				<DIP0679>	<CE0753>	<NCgl0702>			<FRAAL1224>	<Francci3_0710>	<Franean1_5904>	<Krad_3868>		<MAP_3382>	<MAV_4233>	<BCG_3297>	<Mb3296>	<Mflv_4738>	<_1353>	<_1334>		<_1317>	<MRA_3309>	<MSMEG_1823>	<MT3368>	<TBFG_13297>	<Rv3268>	<MUL_2614>	<Mvan_1725>	<Noca_1406>	<nfa46400>	<PPA1697>	<RHA1_ro06303>	<RSal33209_3019>	<Sare_0880>	<SAV5035>	<SACE_6483>	<SGR4495>	<SCAB55011>	<Strop_0938>	<Tfu_2525>
SCO3895	hypothetical protein	34	0	0		<Acel_2141>			<DIP2370>	<CE2930>	<NCgl2981>	<jk2090>		<FRAAL6864>	<Francci3_4532>	<Franean1_7323>	<Krad_4496>	<Lxx25200>	<MAP_4335>		<BCG_3966>	<Mb3939>	<Mflv_0843>	<_5775>	<_5488>	<ML2699>	<_5399>	<MRA_3948>	<MSMEG_6928>	<MT4028>	<TBFG_13944>	<Rv3909>	<MUL_5062>	<Mvan_6063>	<Noca_4682>	<nfa56580>	<PPA2302>	<RHA1_ro03643>			<SAV4300>	<SACE_7379>	<SGR3684>	<SCAB45981>		<Tfu_3103>
SCO1665	hypothetical protein	34	0	0	<AAur_1945>	<Acel_1170>							<CMM_2219>	<FRAAL2855><FRAAL2855>	<Francci3_2644><Francci3_2644>	<Franean1_2233>	<Krad_1834>		<MAP_1879c>	<MAV_2358>	<BCG_2151c>	<Mb2158c>	<Mflv_3045>	<_3168>	<_3218>	<ML1299>	<_3156>	<MRA_2148>	<MSMEG_4192>	<MT2192>	<TBFG_12164>	<Rv2134c>	<MUL_2364>	<Mvan_3481>	<Noca_2626>	<nfa29320>	<PPA1421>	<RHA1_ro00879>		<Sare_2320>	<SAV6645>	<SACE_2203>	<SGR5838>	<SCAB73121>	<Strop_2166>	<Tfu_1836>
SCO3347	hypothetical protein	34	0	0	<AAur_3331><AAur_3331>	<Acel_0249>							<CMM_1083>	<FRAAL0969>	<Francci3_0473>	<Franean1_6143>			<MAP_3989>	<MAV_4654>	<BCG_0540>	<Mb0509>	<Mflv_0077>	<_0659>	<_0679>	<ML2432>	<_0666>	<MRA_0505>	<MSMEG_0941>	<MT0518>	<TBFG_10507>	<Rv0498>	<MUL_4568>	<Mvan_0835>	<Noca_0476>	<nfa51790>	<PPA0315>	<RHA1_ro02063>	<RSal33209_2728>	<Sare_0407>	<SAV4714>	<SACE_6962><SACE_6962>	<SGR4133>	<SCAB39311>	<Strop_0340>	<Tfu_2709>
SCO2045	hypothetical protein	34	0	0	<AAur_1833>	<Acel_0865>			<DIP1462>	<CE1862>	<NCgl1894>	<jk1127>		<FRAAL0654>	<Francci3_0292>	<Franean1_6520>	<Krad_2970>		<MAP_2070>	<MAV_2117>	<BCG_1968c>	<Mb1964c>	<Mflv_0267>	<_0439>	<_0463>		<_0452>	<MRA_1940>	<MSMEG_0703>		<TBFG_11958>	<Rv1929c>		<Mvan_0630>	<Noca_3035>	<nfa38650>	<PPA1125>	<RHA1_ro06749>	<RSal33209_2339>	<Sare_3408>	<SAV6169>	<SACE_5900>	<SGR5463>	<SCAB68431>	<Strop_3182>
SCO2655	hypothetical protein	34	0	0	<AAur_1020>	<Acel_1603>							<CMM_2466>	<FRAAL1848>	<Francci3_1153><Francci3_1153>	<Franean1_5313>	<Krad_3551>	<Lxx17860>	<MAP_2290c>	<MAV_1702>	<BCG_2489c>	<Mb2496c>	<Mflv_2573><Mflv_2573>	<_3614>	<_3682>	<ML1254>	<_3609>	<MRA_2495>	<MSMEG_4694>	<MT2545>	<TBFG_12494>	<Rv2469c>	<MUL_3745>	<Mvan_4063>		<nfa13130>		<RHA1_ro01387><RHA1_ro01387>	<RSal33209_0502>	<Sare_3910>	<SAV5386>	<SACE_1334>	<SGR4876>	<SCAB59511>	<Strop_3535>	<Tfu_2211>
SCO3031	hypothetical protein	34	0	0	<AAur_1313>	<Acel_0462>	<BAD_0662>	<BL1005>						<FRAAL1269>	<Francci3_0749>	<Franean1_5860>	<Krad_3844>		<MAP_3371>	<MAV_4222>	<BCG_3288>	<Mb3287>	<Mflv_4728>	<_1362>	<_1343>		<_1326>	<MRA_3300>	<MSMEG_1832>	<MT3357>	<TBFG_13288>	<Rv3259>	<MUL_2604>	<Mvan_1735>	<Noca_1423>	<nfa46230>		<RHA1_ro06314>	<RSal33209_3014>	<Sare_0890>	<SAV5045>	<SACE_6462>	<SGR4506>	<SCAB55111>	<Strop_0948>	<Tfu_2512>
SCO5186	hypothetical protein	33	0	3	<AAur_2737>		<BAD_1346>	<BL1222>					<CMM_1199>	<FRAAL0398>			<Krad_1176>	<Lxx09250>		<MAV_4145>	<BCG_3224c>	<Mb3224c>	<Mflv_4662>	<_1461>	<_1425>		<_1407>	<MRA_3236>	<MSMEG_1946>	<MT3293>	<TBFG_13222>	<Rv3199c>	<MUL_2518>	<Mvan_1805>	<Noca_1514>	<nfa45350>	<PPA1318>	<RHA1_ro06690><RHA1_ro06690>	<RSal33209_1237>	<Sare_4126><Sare_4126>	<SAV3074>	<SACE_1091>	<SGR2339>	<SCAB30741>	<Strop_3745><Strop_3745>	<Tfu_0527>
SCO3576	hypothetical protein	33	0	0	<AAur_3368>	<Acel_2000>			<DIP0300>	<CE0284>	<NCgl0276>	<jk1975>	<CMM_0920>	<FRAAL6551>	<Francci3_4281>	<Franean1_0333>	<Krad_0427>	<Lxx03620>		<MAV_0450>	<BCG_3737c>	<Mb3703c>		<_5208>	<_4907>		<_4821>		<MSMEG_6192>	<MT3780>		<Rv3678A>	<MUL_4253>	<Mvan_5438>	<Noca_0335>	<nfa3430>			<RSal33209_2794>	<Sare_4790>	<SAV4587>	<SACE_0319>	<SGR3337>	<SCAB41361>		<Tfu_0113>	<TWT703>
SCO3187	hypothetical protein	33	0	0	<AAur_2854>	<Acel_0161>							<CMM_2448>		<Francci3_4042>	<Franean1_0686>	<Krad_3694>	<Lxx05895>	<MAP_0922c>	<MAV_1100>	<BCG_1046c>	<Mb1018c>	<Mflv_1895>	<_4670>	<_4378>	<ML0180>	<_4292>	<MRA_0998>	<MSMEG_5479>	<MT1020>	<TBFG_11009>	<Rv0991c>	<MUL_4695>	<Mvan_4835>	<Noca_0787>	<nfa49550>	<PPA2407>	<RHA1_ro05630>	<RSal33209_1752>		<SAV3678>		<SGR4291>	<SCAB53081>	<Strop_0742>	<Tfu_0371>
SCO4088	hypothetical protein	33	0	0					<DIP1918>	<CE2474>	<NCgl2493>			<FRAAL0131>	<Francci3_0096>	<Franean1_7208>	<Krad_4039>		<MAP_0640c>	<MAV_0749>	<BCG_0862c>	<Mb0833c>	<Mflv_1637>	<_4920>	<_4624>	<ML2204>	<_4537>	<MRA_0820>	<MSMEG_5797>	<MT0831>	<TBFG_10825>	<Rv0810c>	<MUL_0419>	<Mvan_5110>	<Noca_4314>		<PPA1968>	<RHA1_ro04842>	<RSal33209_1868>	<Sare_0167>	<SAV4133>		<SGR3879>	<SCAB47871>	<Strop_0158>		<TWT722>
SCO5697	hypothetical protein	33	0	0	<AAur_1547>	<Acel_1521>								<FRAAL5771>	<Francci3_3572>	<Franean1_1171>	<Krad_1430>		<MAP_2937c>	<MAV_3724>	<BCG_2889c>	<Mb2892c>	<Mflv_4080>	<_2028>	<_2091>		<_2045>	<MRA_2892>	<MSMEG_2581>	<MT2935>	<TBFG_12883>	<Rv2867c>	<MUL_2088>	<Mvan_2263>	<Noca_3198>	<nfa41170>	<PPA1505>	<RHA1_ro06591>	<RSal33209_0642>	<Sare_1310>	<SAV2560>	<SACE_5991>	<SGR1820>	<SCAB25441>	<Strop_1353>	<Tfu_0751>
SCO3888	hypothetical protein	33	0	0		<Acel_2151>				<CE2940>	<NCgl2987>	<jk2096>		<FRAAL6875>	<Francci3_4539>	<Franean1_7331>	<Krad_4505>		<MAP_4342c>	<MAV_5304>	<BCG_3974c><BCG_3974c>	<Mb3947c>	<Mflv_0836>	<_5781>	<_5494>	<ML2705>	<_5405>	<MRA_3955>	<MSMEG_6936>	<MT4035>	<TBFG_13951>	<Rv3916c>	<MUL_5069>	<Mvan_6070>	<Noca_4689>	<nfa56650>		<RHA1_ro03653>		<Sare_5100>	<SAV4307>	<SACE_7387>	<SGR3691>	<SCAB45911>	<Strop_4582>
SCO5766	hypothetical protein	33	0	0	<AAur_1593>	<Acel_1493>				<CE1850>		<jk1117>		<FRAAL5720>	<Francci3_3526>	<Franean1_1218>			<MAP_2850c>	<MAV_3629>	<BCG_2752c>	<Mb2758c>	<Mflv_3983>	<_2117>	<_2176>	<ML0986>	<_2130>	<MRA_2765>	<MSMEG_2700>	<MT2808>		<Rv2738c>	<MUL_3382>	<Mvan_2402>	<Noca_2338>	<nfa38490>		<RHA1_ro06764>	<RSal33209_0721>	<Sare_1388>	<SAV2495>	<SACE_1734>	<SGR1755>	<SCAB24971>	<Strop_1424>	<Tfu_0802>
SCO5842	hypothetical protein	33	0	0	<AAur_1775>	<Acel_0520>								<FRAAL5694><FRAAL5694>	<Francci3_3502><Francci3_3502>	<Franean1_1240><Franean1_1240>	<Krad_1548>		<MAP_0938>	<MAV_1121>	<BCG_1055>	<Mb1025>	<Mflv_1915>	<_1135><_1135>	<_1535><_1535>	<ML0187>	<_1512><_1512>	<MRA_1007>	<MSMEG_4075>	<MT1027>	<TBFG_11017>	<Rv0998>	<MUL_4667>	<Mvan_4818>	<Noca_2948><Noca_2948>	<nfa37770>		<RHA1_ro06812><RHA1_ro06812>	<RSal33209_2413>	<Sare_1423>	<SAV2417>	<SACE_1780><SACE_1780>	<SGR1683>	<SCAB24211><SCAB24211>	<Strop_1462>	<Tfu_2128><Tfu_2128>
SCO4043	hypothetical protein	32	0	0	<AAur_0681>	<Acel_0155>								<FRAAL0085>	<Francci3_0065>	<Franean1_7249>	<Krad_0467>		<MAP_2164>	<MAV_2021>	<BCG_2389>	<Mb2396>	<Mflv_2700>	<_3472>	<_3524>		<_3461>	<MRA_2398>	<MSMEG_4507>	<MT2444>	<TBFG_12400>	<Rv2375>	<MUL_3628>	<Mvan_3838>	<Noca_0300>		<PPA2177>	<RHA1_ro01248>	<RSal33209_0151>	<Sare_0516>	<SAV4176>	<SACE_1478>	<SGR3533>	<SCAB47371>	<Strop_0428>	<Tfu_0030>
SCO3822	hypothetical protein	32	0	0	<AAur_0850>	<Acel_2102>								<FRAAL6599>	<Francci3_4321>	<Franean1_0287>	<Krad_0259>		<MAP_0242c>	<MAV_0239>	<BCG_3842>	<Mb3809>	<Mflv_1187>	<_5371>	<_5078>	<ML0115>	<_4990>	<MRA_3820>	<MSMEG_6365>	<MT3889>	<TBFG_13814>	<Rv3780>	<MUL_0093>	<Mvan_5617>	<Noca_0179>	<nfa2200>		<RHA1_ro04116>	<RSal33209_0386>	<Sare_5036>	<SAV4370>		<SGR3755>	<SCAB45211>	<Strop_4526>	<Tfu_0071>
SCO3900	hypothetical protein	32	0	0		<Acel_2137>								<FRAAL6859>	<Francci3_4528>	<Franean1_7317>	<Krad_3510>		<MAP_0061c>	<MAV_0068>	<BCG_0078c>	<Mb0048c>	<Mflv_0868>	<_5751>	<_5464>	<ML2691>	<_5375>	<MRA_0050>	<MSMEG_6903>	<MT0053>	<TBFG_10046>	<Rv0047c>	<MUL_0065>	<Mvan_6039>	<Noca_4677>	<nfa55530>		<RHA1_ro03446>	<RSal33209_2572>	<Sare_5080>	<SAV4295>	<SACE_7358>	<SGR3680>	<SCAB46021>	<Strop_4562>	<Tfu_3098>
SCO3407	hypothetical protein	32	0	1	<AAur_0132>	<Acel_0201>								<FRAAL6586>	<Francci3_4312>	<Franean1_0300>	<Krad_0528>		<MAP_0437>	<MAV_0530>	<BCG_3684c>	<Mb3650c>	<Mflv_1410>	<_5163>	<_4863>		<_4777>	<MRA_3662>	<MSMEG_6112>	<MT3728>	<TBFG_13657>	<Rv3626c>	<MUL_4202>	<Mvan_5379>	<Noca_0440>	<nfa3870>		<RHA1_ro04402>	<RSal33209_3221>	<Sare_4749>	<SAV4663>	<SACE_0393>	<SGR4085>	<SCAB39811>	<Strop_4311>	<Tfu_2898>
SCO3340	hypothetical protein	32	0	1					<DIP1199>	<CE1563>	<NCgl1376>		<CMM_1481>	<FRAAL0970>	<Francci3_0474>	<Franean1_6142><Franean1_6142>	<Krad_0454>		<MAP_3459><MAP_3459>	<MAV_4317><MAV_4317><MAV_4317>	<BCG_3412>	<Mb3374>	<Mflv_4877><Mflv_4877>	<_1233>	<_1223>		<_1206>	<MRA_3383>	<MSMEG_1650>	<MT3445>	<TBFG_13375>	<Rv3342>	<MUL_1436>	<Mvan_1552><Mvan_1552><Mvan_1552>	<Noca_0360><Noca_0360>		<PPA0228>		<RSal33209_1377>	<Sare_4465>	<SAV4720><SAV4720>	<SACE_4215><SACE_4215>	<SGR5298>	<SCAB39251>	<Strop_2996><Strop_2996>
SCO6673	hypothetical protein	32	0	0					<DIP1472>	<CE1873>	<NCgl1905>	<jk1138>	<CMM_0333><CMM_0333>	<FRAAL2312>	<Francci3_1504>	<Franean1_4187>			<MAP_2899c>	<MAV_3683>	<BCG_2812c>	<Mb2817c>	<Mflv_4029>	<_2077>	<_2140>	<ML1547>	<_2094>	<MRA_2818>	<MSMEG_2648>	<MT2863>	<TBFG_12807>	<Rv2794c>	<MUL_2141>	<Mvan_2328>		<nfa40540>		<RHA1_ro06650>		<Sare_0719>	<SAV1748><SAV1748><SAV1748>	<SACE_4001>	<SGR665>	<SCAB15441><SCAB15441>	<Strop_0777>
SCO3036	hypothetical protein	31	0	2		<Acel_0455>								<FRAAL1260>	<Francci3_0742>	<Franean1_5868>	<Krad_3851>		<MAP_3374>	<MAV_4224>	<BCG_3290>	<Mb3289>	<Mflv_4730>	<_1360>	<_1341>	<ML0759>	<_1324>	<MRA_3302>	<MSMEG_1830>	<MT3359>	<TBFG_13290>	<Rv3261>	<MUL_2606>	<Mvan_1733>	<Noca_1410>	<nfa46210>		<RHA1_ro06312>		<Sare_0886>	<SAV5040>	<SACE_6466>	<SGR4501>	<SCAB55061>	<Strop_0944>	<Tfu_2517>
SCO4429	hypothetical protein	31	0	2		<Acel_0769>								<FRAAL1263>	<Francci3_0745>	<Franean1_5865>	<Krad_3632><Krad_3632>		<MAP_2611c>	<MAV_1312>	<BCG_1236>	<Mb1206>	<Mflv_2167>	<_4262>	<_4107>	<ML1492>	<_4032>	<MRA_1184>	<MSMEG_5126>	<MT1210>	<TBFG_11198>	<Rv1173>	<MUL_1020>	<Mvan_4533>	<Noca_0863><Noca_0863><Noca_0863>	<nfa47520>		<RHA1_ro05944>		<Sare_0888>	<SAV3794>	<SACE_6594>	<SGR4235>	<SCAB52181>	<Strop_0946>	<Tfu_2519>
SCO5569	hypothetical protein	31	0	0		<Acel_1577>			<DIP1546>	<CE1978>	<NCgl1996>	<jk1208>				<Franean1_1135>	<Krad_1373>		<MAP_2997c>	<MAV_3785>	<BCG_2949c>	<Mb2952c>	<Mflv_4194>	<_1927>	<_1993>	<ML1661>	<_1947>	<MRA_2954>	<MSMEG_2416>	<MT2997>	<TBFG_12942>	<Rv2927c>	<MUL_2028>	<Mvan_2169>		<nfa41870>		<RHA1_ro06520>		<Sare_1173>	<SAV2668>	<SACE_6104>	<SGR1911>	<SCAB26411>	<Strop_1283>
SCO5167	hypothetical protein	31	0	0	<AAur_2766>	<Acel_1784>							<CMM_1193>	<FRAAL6057>	<Francci3_3808>	<Franean1_0917>		<Lxx09190>	<MAP_3311c>	<MAV_4158>	<BCG_3237c>	<Mb3236c>	<Mflv_4675>	<_1448>	<_1412>		<_1394>	<MRA_3249>	<MSMEG_1931>	<MT3306>	<TBFG_13236>	<Rv3210c>	<MUL_2532>	<Mvan_1792>	<Noca_1470>	<nfa45710>		<RHA1_ro06357>	<RSal33209_1205>		<SAV3097>	<SACE_1062>	<SGR2358>	<SCAB30961>		<Tfu_0515>
SCO3377	hypothetical protein	31	0	0						<CE0315>	<NCgl0019>			<FRAAL0596>	<Francci3_0255>	<Franean1_5737><Franean1_5737>	<Krad_1643>		<MAP_1559c>	<MAV_2869>	<BCG_1882c>	<Mb1877c>	<Mflv_0896><Mflv_0896><Mflv_0896><Mflv_0896>	<_4563><_4563><_4563><_4563><_4563>	<_1459><_1459>	<ML2063>	<_1441><_1441>	<MRA_1857>	<MSMEG_3630>	<MT1894>	<TBFG_11874>	<Rv1846c>	<MUL_4136><MUL_4136>	<Mvan_3655><Mvan_3655><Mvan_3655>		<nfa25180>		<RHA1_ro07249>		<Sare_0769>	<SAV4693>	<SACE_0615>	<SGR4114><SGR4114>	<SCAB39531><SCAB39531>	<Strop_0825>	<Tfu_2916><Tfu_2916>
SCO6470	hypothetical protein	31	0	1	<AAur_1533>							<jk1548>		<FRAAL6076><FRAAL6076><FRAAL6076>	<Francci3_2168><Francci3_2168>	<Franean1_4501><Franean1_4501><Franean1_4501>			<MAP_2311c>	<MAV_1673>	<BCG_2519c>	<Mb2527c>	<Mflv_2555>	<_3633>	<_3701>		<_3628>	<MRA_2525>	<MSMEG_4714>	<MT2574>	<TBFG_12521>	<Rv2499c>	<MUL_4022><MUL_4022>	<Mvan_4088>	<Noca_1459><Noca_1459><Noca_1459>	<nfa50400>		<RHA1_ro00307><RHA1_ro00307>	<RSal33209_0555>	<Sare_0676><Sare_0676>	<SAV1914>	<SACE_2330>	<SGR1173><SGR1173>	<SCAB17651>	<Strop_0731><Strop_0731><Strop_0731>	<Tfu_1286><Tfu_1286>
SCO5717	hypothetical protein	31	0	0									<CMM_2711><CMM_2711>	<FRAAL6717><FRAAL6717>	<Francci3_4411><Francci3_4411>	<Franean1_0163>		<Lxx15460>	<MAP_4026><MAP_4026><MAP_4026><MAP_4026>	<MAV_4615><MAV_4615><MAV_4615><MAV_4615>	<BCG_0573><BCG_0573><BCG_0573><BCG_0573>	<Mb0543><Mb0543><Mb0543><Mb0543>	<Mflv_0048><Mflv_0048><Mflv_0048>	<_0689><_0689><_0689>	<_0709><_0709><_0709>	<ML0048><ML0048>	<_0696><_0696><_0696>	<MRA_0537><MRA_0537><MRA_0537><MRA_0537><MRA_0537>	<MSMEG_0975><MSMEG_0975><MSMEG_0975>	<MT0552><MT0552><MT0552><MT0552><MT0552>	<TBFG_10541><TBFG_10541><TBFG_10541><TBFG_10541><TBFG_10541>	<Rv0530><Rv0530><Rv0530><Rv0530><Rv0530>		<Mvan_0870><Mvan_0870><Mvan_0870>	<Noca_2421>	<nfa8310><nfa8310>		<RHA1_ro02031><RHA1_ro02031><RHA1_ro02031>	<RSal33209_1203><RSal33209_1203>	<Sare_3425><Sare_3425>	<SAV2544><SAV2544>	<SACE_6929><SACE_6929>	<SGR1797>	<SCAB25291><SCAB25291>	<Strop_3199><Strop_3199>	<Tfu_0073><Tfu_0073><Tfu_0073>
SCO2097	hypothetical protein	31	0	0		<Acel_0997>						<jk0740>			<Francci3_1402>	<Franean1_5111>	<Krad_3212>	<Lxx15360>	<MAP_1907c>	<MAV_2325>	<BCG_2184c>	<Mb2191c>	<Mflv_2978>	<_3277>	<_3328>	<ML0904>	<_3266>	<MRA_2184>	<MSMEG_4237>	<MT2225>	<TBFG_12197>	<Rv2169c>	<MUL_3512>	<Mvan_3533>		<nfa17560>		<RHA1_ro01098>		<Sare_3461>	<SAV6109>	<SACE_5872>	<SGR5408>	<SCAB67871>	<Strop_3235>	<Tfu_1097>
SCO2893	hypothetical protein	31	0	0					<DIP2134>	<CE0513>	<NCgl0475>	<jk1224>		<FRAAL2404>		<Franean1_5207>			<MAP_0908c><MAP_0908c>	<MAV_1086>	<BCG_1020c><BCG_1020c>	<Mb0991c><Mb0991c>	<Mflv_1879><Mflv_1879><Mflv_1879><Mflv_1879>	<_4690><_4690>	<_4396><_4396>	<ML0169>	<_4310><_4310>	<MRA_0973><MRA_0973>	<MSMEG_5505><MSMEG_5505><MSMEG_5505>	<MT0994><MT0994>	<TBFG_10984><TBFG_10984>	<Rv0966c><Rv0966c>	<MUL_4709>	<Mvan_4852><Mvan_4852><Mvan_4852>	<Noca_1062><Noca_1062>	<nfa54900>		<RHA1_ro05172><RHA1_ro05172>		<Sare_4292>	<SAV5183><SAV5183>	<SACE_2287><SACE_2287>	<SGR4651>	<SCAB56841><SCAB56841>		<Tfu_0137><Tfu_0137><Tfu_0137><Tfu_0137><Tfu_0137><Tfu_0137>
SCO5873	hypothetical protein	31	0	0		<Acel_1400>								<FRAAL2082>	<Francci3_1320>	<Franean1_5194>	<Krad_1559>		<MAP_2811c>	<MAV_3585>	<BCG_2707c>	<Mb2713c>	<Mflv_3930>	<_2183>	<_2240>		<_2194>	<MRA_2722>	<MSMEG_2768>	<MT2768>	<TBFG_12709>	<Rv2694c>	<MUL_3332>	<Mvan_2470>	<Noca_2906>	<nfa37500>	<PPA1056>	<RHA1_ro06832>	<RSal33209_2403>	<Sare_1448>	<SAV2394>	<SACE_1809>	<SGR1659>	<SCAB23981>	<Strop_1483>
SCO6672	hypothetical protein	31	0	0					<DIP1473>	<CE1874><CE1874>	<NCgl2815><NCgl2815>	<jk1139>		<FRAAL2313>	<Francci3_1505>	<Franean1_1088>			<MAP_2900c>	<MAV_3684>	<BCG_2813c>	<Mb2818c>	<Mflv_4030>	<_2076>	<_2139>	<ML1548>	<_2093>	<MRA_2819>	<MSMEG_2647>	<MT2864>	<TBFG_12808>	<Rv2795c>	<MUL_2140>	<Mvan_2327>		<nfa40550>		<RHA1_ro06649>		<Sare_2235>	<SAV1749><SAV1749>	<SACE_4042>	<SGR666>	<SCAB15451><SCAB15451>	<Strop_2094>
SCO0544	conserved hypothetical secreted protein	31	0	0	<AAur_3468>				<DIP1672>	<CE2129>	<NCgl2150>		<CMM_2086>	<FRAAL2447><FRAAL2447>	<Francci3_0259>	<Franean1_6577><Franean1_6577>	<Krad_0215><Krad_0215>		<MAP_1974>	<MAV_2235>	<BCG_2243>	<Mb2250>	<Mflv_2900>	<_3345>	<_3396>		<_3334>	<MRA_2244>	<MSMEG_4302>	<MT2285>	<TBFG_12255>	<Rv2226>	<MUL_1328>	<Mvan_3605>	<Noca_2705>	<nfa16470>		<RHA1_ro03364><RHA1_ro03364><RHA1_ro03364>			<SAV5460>	<SACE_1012>	<SGR4936>	<SCAB60071>
SCO4292	hypothetical protein	31	0	0					<DIP0985>	<CE1169>	<NCgl1067>			<FRAAL6429>	<Francci3_4062>	<Franean1_0654><Franean1_0654>	<Krad_0167>		<MAP_2569c>	<MAV_1353>	<BCG_1268>	<Mb1240>	<Mflv_2187>	<_4235>	<_4079>	<ML1064>	<_4005>	<MRA_1217>	<MSMEG_5084>	<MT1246>	<TBFG_11232>	<Rv1208>	<MUL_0959>	<Mvan_4508>	<Noca_4157>	<nfa47360>		<RHA1_ro05969>			<SAV3935>		<SGR3229>	<SCAB50391>	<Strop_2961>	<Tfu_1732><Tfu_1732>
SCO4165	hypothetical protein	30	0	0		<Acel_0060>								<FRAAL0944>	<Francci3_0450>	<Franean1_6168>			<MAP_0644c>	<MAV_0755>	<BCG_0866c>	<Mb0837c>	<Mflv_1645>	<_4913>	<_4617>	<ML2199>	<_4530>	<MRA_3150><MRA_3150>	<MSMEG_5790>	<MT3200><MT3200>	<TBFG_13138><TBFG_13138>	<Rv3118><Rv3118>	<MUL_0431>	<Mvan_5102>	<Noca_4229>	<nfa5930>		<RHA1_ro04855>		<Sare_0341>	<SAV4036>	<SACE_7107>	<SGR3966>	<SCAB49641>	<Strop_0297>	<Tfu_2718>
SCO2035	hypothetical protein	30	0	0	<AAur_0932>								<CMM_0608>	<FRAAL1524>	<Francci3_0913>	<Franean1_5634>	<Krad_2963>	<Lxx21220><Lxx21220><Lxx21220>	<MAP_3005c>	<MAV_3813>	<BCG_2990c>	<Mb2993c>	<Mflv_4202>	<_1921>	<_1987>		<_1941>	<MRA_2997>		<MT3047>	<TBFG_12984>	<Rv2969c>	<MUL_1990>	<Mvan_2163>	<Noca_1353><Noca_1353>	<nfa52230><nfa52230>	<PPA1567>		<RSal33209_0449>	<Sare_1010>	<SAV6179>		<SGR5473><SGR5473>	<SCAB68521>	<Strop_1120>
SCO4918	hypothetical protein	30	0	3										<FRAAL1205>	<Francci3_0695>	<Franean1_5929>	<Krad_3919>		<MAP_3425><MAP_3425>	<MAV_4280><MAV_4280>	<BCG_3369><BCG_3369>	<Mb3332><Mb3332>	<Mflv_4823><Mflv_4823>	<_1275><_1275>	<_1265><_1265>	<ML0711>	<_1248><_1248>	<MRA_3345><MRA_3345>	<MSMEG_1734><MSMEG_1734>	<MT3403><MT3403>	<TBFG_13333><TBFG_13333>	<Rv3304><Rv3304>	<MUL_2669><MUL_2669>	<Mvan_1618><Mvan_1618>	<Noca_3519>	<nfa9660>		<RHA1_ro06261>		<Sare_0781>	<SAV3341>	<SACE_6527>	<SGR2625>	<SCAB34671>	<Strop_0836>	<Tfu_2560>			<cel4655>
SCO4205	hypothetical protein	30	0	0								<jk1913>		<FRAAL0949>	<Francci3_0455>	<Franean1_6163>			<MAP_3980>	<MAV_4663>	<BCG_0528>	<Mb0497>	<Mflv_0085>	<_0651>	<_0671>	<ML2442>	<_0658>	<MRA_0494>	<MSMEG_0934>	<MT0505>	<TBFG_10495>	<Rv0487>	<MUL_4557>	<Mvan_0828>	<Noca_4049>	<nfa51910>		<RHA1_ro02072>		<Sare_0399>	<SAV4005>	<SACE_6970>	<SGR3994>	<SCAB49911>	<Strop_0332>	<Tfu_2912>
SCO3396	hypothetical protein	30	0	0	<AAur_2592>	<Acel_0767>	<BAD_0626>	<BL0571>	<DIP1200>		<NCgl0928>	<jk1199>	<CMM_1574>	<FRAAL4234>	<Francci3_2744>	<Franean1_1546>		<Lxx14510>	<MAP_0749c><MAP_0749c><MAP_0749c>	<MAV_0936><MAV_0936>	<BCG_1678c>	<Mb1666c>	<Mflv_3545>					<MRA_1650>	<MSMEG_3797><MSMEG_3797><MSMEG_3797>	<MT1677>	<TBFG_11656>	<Rv1639c>	<MUL_1625>	<Mvan_3331>			<PPA1446>	<RHA1_ro05142><RHA1_ro05142><RHA1_ro05142>	<RSal33209_3194>		<SAV4674>		<SGR4096>	<SCAB39701>
SCO3853	hypothetical protein	30	0	0		<Acel_0015>	<BAD_0035>	<BL0592>						<FRAAL6757>	<Francci3_4438>	<Franean1_0132>	<Krad_0026>		<MAP_0014>	<MAV_0016>	<BCG_0042><BCG_0042>	<Mb0012>	<Mflv_0814>	<_0013>	<_0021>		<_0013>	<MRA_0014>	<MSMEG_0027>	<MT0015>	<TBFG_10012>	<Rv0012>	<MUL_0016>	<Mvan_0020>	<Noca_0021>		<PPA0183>	<RHA1_ro03694>		<Sare_0057>	<SAV4332>		<SGR3719>	<SCAB45621>	<Strop_0052>
SCO2999	hypothetical protein	30	0	1		<Acel_1749>								<FRAAL0156>			<Krad_3797>		<MAP_2294c>	<MAV_1696>	<BCG_2496c>	<Mb2503c>	<Mflv_2569>	<_3619>	<_3687>	<ML1249>	<_3614>	<MRA_2501>	<MSMEG_4699><MSMEG_4699>	<MT2551>	<TBFG_12500>	<Rv2476c>		<Mvan_4069>	<Noca_1225>	<nfa13060><nfa13060>	<PPA1329>	<RHA1_ro01393><RHA1_ro01393><RHA1_ro01393><RHA1_ro01393><RHA1_ro01393>	<RSal33209_1623>	<Sare_3986>	<SAV5075>	<SACE_1325><SACE_1325>	<SGR4536>	<SCAB55421>	<Strop_3605>	<Tfu_2481>
SCO7239	hypothetical protein	30	0	0	<AAur_0672><AAur_0672>								<CMM_1426>	<FRAAL3917>		<Franean1_2947>	<Krad_4467><Krad_4467>	<Lxx19730>	<MAP_0660><MAP_0660>	<MAV_0774><MAV_0774>	<BCG_0879><BCG_0879>	<Mb0849><Mb0849>	<Mflv_1990><Mflv_1990><Mflv_1990><Mflv_1990><Mflv_1990>	<_4439><_4439><_4439><_4439>	<_4278><_4278><_4278><_4278>		<_4212><_4212><_4212><_4212>	<MRA_0836><MRA_0836>	<MSMEG_5767>	<MT0848><MT0848>	<TBFG_10841><TBFG_10841>	<Rv0826><Rv0826>	<MUL_0447><MUL_0447><MUL_0447>	<Mvan_0854><Mvan_0854><Mvan_0854>	<Noca_3952>	<nfa43550>		<RHA1_ro02635><RHA1_ro02635>	<RSal33209_0145><RSal33209_0145>		<SAV1266><SAV1266>	<SACE_6367><SACE_6367><SACE_6367>	<SGR6792><SGR6792><SGR6792><SGR6792>	<SCAB84811>		<Tfu_0824>
SCO1990	hypothetical protein	30	0	0		<Acel_1903>								<FRAAL6229>	<Francci3_3919>	<Franean1_0811>	<Krad_1079>		<MAP_2515c>	<MAV_1407>	<BCG_1317>	<Mb1289>	<Mflv_2236>	<_3971>	<_4031>	<ML1105>	<_3957>	<MRA_1267>	<MSMEG_5031>	<MT1297.1>	<TBFG_11285>	<Rv1259>	<MUL_4483>	<Mvan_4459>	<Noca_0935>	<nfa23560><nfa23560>	<PPA1235>	<RHA1_ro05941>		<Sare_0842>	<SAV6242>	<SACE_0850>		<SCAB69151>	<Strop_0899>
SCO4784	hypothetical protein	30	0	0					<DIP0834>	<CE0929>	<NCgl0819>	<jk1565>		<FRAAL6068>	<Francci3_3815>	<Franean1_0903>			<MAP_0892c>	<MAV_1069>	<BCG_1002c>	<Mb0973c>	<Mflv_1860>	<_4711>	<_4417>	<ML0151>	<_4331>	<MRA_0955>	<MSMEG_5536>	<MT0975>	<TBFG_10966>	<Rv0948c>		<Mvan_4874>		<nfa49960>		<RHA1_ro05569>		<Sare_4208>	<SAV5019>	<SACE_6683>	<SGR2746>	<SCAB36061>	<Strop_3818>
SCO3193	hypothetical protein	30	0	0	<AAur_2923>				<DIP1855>	<CE2408>	<NCgl2427>	<jk0495>		<FRAAL5354>			<Krad_4346>		<MAP_2427c>	<MAV_1553>	<BCG_1395>	<Mb1368>	<Mflv_2351>	<_3837>	<_3925>	<ML1167>	<_3851>	<MRA_1341>	<MSMEG_4908>	<MT1375>	<TBFG_11365>	<Rv1333>	<MUL_3929>	<Mvan_4294>		<nfa10880>		<RHA1_ro01439>	<RSal33209_2122>		<SAV3684>	<SACE_1203>	<SGR4282>	<SCAB53011>
SCO3349	hypothetical protein	30	0	0		<Acel_0226>			<DIP0392>	<CE0427>	<NCgl0395>	<jk1909>					<Krad_0608>		<MAP_3986c>	<MAV_4657>	<BCG_0537c>	<Mb0506c>	<Mflv_0080>	<_0656>	<_0676>	<ML2435>	<_0663>	<MRA_0502>	<MSMEG_0938>	<MT0515>	<TBFG_10504>	<Rv0495c>	<MUL_4565>	<Mvan_0832>	<Noca_0474>	<nfa51820>		<RHA1_ro02066><RHA1_ro02066>		<Sare_0405>	<SAV4712>		<SGR4131>	<SCAB39331>	<Strop_0338>
SCO0908	hypothetical protein	30	0	0	<AAur_2240>				<DIP1765>	<CE2243>	<NCgl2260>	<jk0576>		<FRAAL0833>			<Krad_3034>		<MAP_2218>	<MAV_1777>	<BCG_2421>	<Mb2428>	<Mflv_2672>	<_3507>	<_3557>		<_3494>	<MRA_2429>	<MSMEG_4558>	<MT2477>	<TBFG_12433>	<Rv2405>	<MUL_3668>	<Mvan_3882>	<Noca_3690>	<nfa13980>		<RHA1_ro01279>	<RSal33209_1932>		<SAV7343><SAV7343>		<SGR693>	<SCAB11191>		<Tfu_0365>
SCO2040	hypothetical protein	30	0	0								<jk1542>		<FRAAL1476><FRAAL1476>	<Francci3_0847>	<Franean1_5672><Franean1_5672>			<MAP_1309><MAP_1309>	<MAV_3171><MAV_3171>	<BCG_1654>	<Mb1642>	<Mflv_3594><Mflv_3594>	<_3061>	<_3104>	<ML1276>	<_3045>	<MRA_1626>	<MSMEG_3224>	<MT1652>	<TBFG_11632>	<Rv1616>	<MUL_1596><MUL_1596>	<Mvan_2821><Mvan_2821>	<Noca_3029>	<nfa3760>		<RHA1_ro04356>		<Sare_1345>	<SAV6174><SAV6174>	<SACE_1490>	<SGR5468>	<SCAB68481><SCAB68481>	<Strop_1387>	<Tfu_1163>
SCO5309	hypothetical protein	30	0	0	<AAur_0284>								<CMM_2073>	<FRAAL6052>	<Francci3_3805>	<Franean1_0921>	<Krad_4108>	<Lxx15680>	<MAP_0875c>	<MAV_1050>	<BCG_0991c>	<Mb0962c>	<Mflv_1826>	<_4741>	<_4447>		<_4361>	<MRA_0945>	<MSMEG_5580>	<MT0964>	<TBFG_10955>	<Rv0937c>		<Mvan_4917>	<Noca_1234>	<nfa34910>		<RHA1_ro07202>		<Sare_4353>	<SAV2945><SAV2945>	<SACE_3709>	<SGR2195><SGR2195>	<SCAB29491>	<Strop_3969>
SCO5740	hypothetical protein	29	0	0	<AAur_1584>								<CMM_2039>	<FRAAL5748>	<Francci3_3552>		<Krad_1469>	<Lxx16140>	<MAP_2877c>	<MAV_3661>	<BCG_2789c>	<Mb2794c>	<Mflv_4012>	<_2091>	<_2154>	<ML1526>	<_2108>	<MRA_2797>	<MSMEG_2665>	<MT2842>	<TBFG_12785>	<Rv2772c>	<MUL_2165>	<Mvan_2375>		<nfa38800>		<RHA1_ro06740>	<RSal33209_0698>		<SAV2520>	<SACE_5911>	<SGR1780>	<SCAB25221>
SCO5866	hypothetical protein	29	0	0	<AAur_1781>				<DIP1401>	<CE1800>	<NCgl1831>	<jk1083>	<CMM_1655>				<Krad_1556>	<Lxx10400>			<BCG_2711>	<Mb2717>		<_2179>	<_2236>		<_2190>	<MRA_2726>		<MT2772>	<TBFG_12713>	<Rv2698>	<MUL_3336>		<Noca_2909>			<RHA1_ro06828>	<RSal33209_2406>	<Sare_1445>	<SAV2401>	<SACE_1806>	<SGR1666>	<SCAB24041>	<Strop_1480>		<TWT488>	<TW276>
SCO5441	hypothetical protein	29	0	0		<Acel_0677>				<CE2206>	<NCgl2222>		<CMM_2112>		<Francci3_3680>		<Krad_1295>	<Lxx18080>	<MAP_3529>	<MAV_5185>	<BCG_0161>	<Mb0132>	<Mflv_1087>	<_5500>	<_5209>		<_5120>	<MRA_0134>	<MSMEG_6514>	<MT0135>	<TBFG_10128>	<Rv0127>	<MUL_4796>	<Mvan_5735>	<Noca_1807>		<PPA1112>	<RHA1_ro06042>			<SAV2804>		<SGR2100>	<SCAB28001>		<Tfu_0583>
SCO2380	hypothetical protein	29	0	0		<Acel_0095>			<DIP1695>	<CE2153>	<NCgl2178>	<jk0658>		<FRAAL1170>	<Francci3_0661>	<Franean1_5968>			<MAP_2006c>	<MAV_2183>	<BCG_2275c>	<Mb2281c>	<Mflv_2769>	<_3388>	<_3439>	<ML1782>	<_3377>	<MRA_2278>	<MSMEG_4337>	<MT2318>	<TBFG_12285>	<Rv2257c>	<MUL_1294>	<Mvan_3764>		<nfa16050>		<RHA1_ro01204>			<SAV5791>		<SGR5114>	<SCAB64201>
SCO5192	hypothetical protein	29	0	6		<Acel_1769>								<FRAAL6034>	<Francci3_3788>	<Franean1_0938>			<MAP_3295>	<MAV_4141>	<BCG_3220>	<Mb3220>	<Mflv_4658>	<_1465>	<_1429>	<ML0640>	<_1411>	<MRA_3232>	<MSMEG_1954>	<MT3290>	<TBFG_13218>	<Rv3197>	<MUL_2510>	<Mvan_1810>	<Noca_0964>	<nfa45310><nfa45310><nfa45310>		<RHA1_ro06384>		<Sare_4117>	<SAV3068>	<SACE_1096>	<SGR2332>	<SCAB30671>	<Strop_3736>				<cel7238><cel7238>
SCO1698	hypothetical protein	29	0	1	<AAur_0964>						<NCgl0284>			<FRAAL3494>		<Franean1_0649>			<MAP_3538>	<MAV_5174><MAV_5174><MAV_5174>	<BCG_0164>	<Mb0135>	<Mflv_4374>	<_1732><_1732>	<_1798>		<_1751>	<MRA_0137>	<MSMEG_2201>	<MT0138>	<TBFG_10131>	<Rv0130>	<MUL_4791>	<Mvan_1970><Mvan_1970>	<Noca_3534><Noca_3534>	<nfa34100><nfa34100>		<RHA1_ro03023><RHA1_ro03023><RHA1_ro03023><RHA1_ro03023><RHA1_ro03023><RHA1_ro03023>	<RSal33209_2680>		<SAV6603>	<SACE_5384>	<SGR5802>	<SCAB72731><SCAB72731><SCAB72731>	<Strop_1034>	<Tfu_0958>
SCO1141	hypothetical protein	29	0	1		<Acel_1034>								<FRAAL5049>	<Francci3_3056>	<Franean1_1861>			<MAP_1076>	<MAV_3432>	<BCG_2579c>	<Mb2586c>	<Mflv_3764>	<_2386>	<_2392>		<_2345>	<MRA_2585>	<MSMEG_3024>	<MT2633>	<TBFG_12577>	<Rv2556c>	<MUL_1753>	<Mvan_2639>	<Noca_2870>	<nfa3170>		<RHA1_ro01697>		<Sare_3612>	<SAV1557>	<SACE_5933>	<SGR6337>	<SCAB80131>	<Strop_3372>	<Tfu_1966>
SCO6481	hypothetical protein	29	0	1	<AAur_1619>	<Acel_1220>							<CMM_0905>	<FRAAL4221>		<Franean1_1963>		<Lxx03480>	<MAP_1054>	<MAV_3456>	<BCG_2601c>	<Mb2609c>	<Mflv_3795>	<_2335>	<_2343>		<_2296>	<MRA_2607>	<MSMEG_2990>	<MT2655>	<TBFG_12598>	<Rv2578c>	<MUL_1734>	<Mvan_2599>		<nfa36590>		<RHA1_ro07123>	<RSal33209_0754><RSal33209_0754>		<SAV1905>	<SACE_2037>	<SGR1163>	<SCAB17561><SCAB17561>	<Strop_0729>
SCO5439	hypothetical protein	29	0	0	<AAur_1642>		<BAD_1111>	<BL1314>	<DIP1156>	<CE1502>	<NCgl1319>	<jk0829>	<CMM_2052>	<FRAAL4723><FRAAL4723><FRAAL4723>	<Francci3_0952>	<Franean1_4189><Franean1_4189><Franean1_4189>	<Krad_3607>	<Lxx20770>					<Mflv_3796>	<_5645>	<_5355>		<_5266>		<MSMEG_2174>					<Mvan_2598>	<Noca_0213>	<nfa19060><nfa19060>		<RHA1_ro00972><RHA1_ro00972>	<RSal33209_0801><RSal33209_0801><RSal33209_0801>	<Sare_1552>	<SAV2807>	<SACE_5730><SACE_5730>	<SGR6898>	<SCAB28031><SCAB28031>	<Strop_1592>
SCO5445	hypothetical protein	29	0	1						<CE1671>	<NCgl1489>	<jk1571>	<CMM_1559>	<FRAAL5061>				<Lxx14680>	<MAP_2721>	<MAV_3495>	<BCG_2643>	<Mb2649>	<Mflv_3841>	<_2278>	<_2286>		<_2239>	<MRA_2644>		<MT2691.1>	<TBFG_12635>	<Rv2616>	<MUL_3259>	<Mvan_2554>		<nfa32390>		<RHA1_ro01554>	<RSal33209_3379>		<SAV2796><SAV2796>		<SGR729>	<SCAB27941>	<Strop_1843>		<TWT279>	<TW493>
SCO5557a	hypothetical protein	29	0	0		<Acel_1961>								<FRAAL5823>	<Francci3_3616>	<Franean1_1121>	<Krad_3631>				<BCG_3004>	<Mb3007>	<Mflv_4222>	<_1906>	<_1972>	<ML1680>	<_1926>	<MRA_3012>	<MSMEG_2392>	<MT3061>	<TBFG_12998>	<Rv2983>	<MUL_1973>	<Mvan_2140>	<Noca_0865><Noca_0865><Noca_0865>	<nfa42070>		<RHA1_ro06504>		<Sare_1155>	<SAV2682>	<SACE_6139>	<SGR1924>	<SCAB26561>	<Strop_1264>	<Tfu_0629>
SCO5867	hypothetical protein	28	0	1										<FRAAL3184><FRAAL3184><FRAAL3184>	<Francci3_1445><Francci3_1445>	<Franean1_3967>			<MAP_2719c><MAP_2719c>	<MAV_3804><MAV_3804>	<BCG_0394c>	<Mb0363c>	<Mflv_4580><Mflv_4580><Mflv_4580><Mflv_4580><Mflv_4580><Mflv_4580>	<_4585><_4585><_4585><_4585><_4585>	<_4926><_4926><_4926><_4926><_4926>	<ML0279>	<_4838><_4838><_4838><_4838><_4838>	<MRA_0365>	<MSMEG_2866><MSMEG_2866>	<MT0372>	<TBFG_10361>	<Rv0356c>	<MUL_4866><MUL_4866><MUL_4866>	<Mvan_0322><Mvan_0322><Mvan_0322><Mvan_0322><Mvan_0322><Mvan_0322>	<Noca_2166>	<nfa51370><nfa51370>		<RHA1_ro04456><RHA1_ro04456><RHA1_ro04456>		<Sare_2825>	<SAV2400>		<SGR1665>	<SCAB24031>	<Strop_2628>	<Tfu_1139>
SCO5084	hypothetical protein	28	0	0		<Acel_0347>							<CMM_2892>	<FRAAL6646>	<Francci3_2666>	<Franean1_0225><Franean1_0225>	<Krad_3333>		<MAP_3080><MAP_3080><MAP_3080><MAP_3080><MAP_3080><MAP_3080><MAP_3080>	<MAV_3895><MAV_3895><MAV_3895><MAV_3895><MAV_3895><MAV_3895>	<BCG_1574c><BCG_1574c><BCG_1574c><BCG_1574c><BCG_1574c>	<Mb1549c><Mb1549c><Mb1549c><Mb1549c><Mb1549c>	<Mflv_0224><Mflv_0224><Mflv_0224><Mflv_0224><Mflv_0224>	<_0509><_0509><_0509><_0509>	<_0531><_0531><_0531><_0531>	<ML2378><ML2378>	<_0519><_0519><_0519><_0519>	<MRA_1534><MRA_1534><MRA_1534>	<MSMEG_0763><MSMEG_0763><MSMEG_0763><MSMEG_0763><MSMEG_0763><MSMEG_0763><MSMEG_0763>	<MT1573><MT1573><MT1573>	<TBFG_11555><TBFG_11555><TBFG_11555>	<Rv1522c><Rv1522c><Rv1522c>	<MUL_1909>	<Mvan_0683><Mvan_0683><Mvan_0683>	<Noca_3618><Noca_3618>			<RHA1_ro03267>			<SAV6879>	<SACE_0014>		<SCAB75361>	<Strop_3419>
SCO2129	hypothetical protein	28	0	0										<FRAAL0171><FRAAL0171>	<Francci3_3095>	<Franean1_1822>			<MAP_1923c><MAP_1923c><MAP_1923c><MAP_1923c><MAP_1923c><MAP_1923c>	<MAV_2309><MAV_2309><MAV_2309><MAV_2309><MAV_2309><MAV_2309>	<BCG_2200c><BCG_2200c><BCG_2200c><BCG_2200c><BCG_2200c>	<Mb2207c><Mb2207c><Mb2207c><Mb2207c><Mb2207c>	<Mflv_2964><Mflv_2964><Mflv_2964><Mflv_2964><Mflv_2964>	<_3291><_3291><_3291><_3291><_3291><_3291>	<_3342><_3342><_3342><_3342><_3342><_3342>	<ML0889><ML0889><ML0889>	<_3280><_3280><_3280><_3280><_3280><_3280>	<MRA_2200><MRA_2200><MRA_2200><MRA_2200><MRA_2200>	<MSMEG_4251><MSMEG_4251><MSMEG_4251>	<MT2240><MT2240><MT2240><MT2240><MT2240>	<TBFG_12213><TBFG_12213><TBFG_12213><TBFG_12213><TBFG_12213>	<Rv2185c><Rv2185c><Rv2185c><Rv2185c><Rv2185c>	<MUL_3540><MUL_3540><MUL_3540><MUL_3540>	<Mvan_3547><Mvan_3547><Mvan_3547><Mvan_3547><Mvan_3547>	<Noca_3112>	<nfa17160><nfa17160>		<RHA1_ro01119><RHA1_ro01119><RHA1_ro01119>		<Sare_3508>	<SAV6071>	<SACE_1697>	<SGR5374>	<SCAB67521>	<Strop_3276>
SCO5844	hypothetical protein	28	0	0	<AAur_1777>	<Acel_1418>	<BAD_1006>	<BL1435>					<CMM_1652>				<Krad_1550>	<Lxx10365>	<MAP_2925>	<MAV_3712>			<Mflv_3271>	<_2724>	<_2738>	<ML1572>	<_2694>		<MSMEG_3492>					<Mvan_2990>	<Noca_2945>	<nfa26840>	<PPA1048><PPA1048>	<RHA1_ro05209>	<RSal33209_2410>	<Sare_3463>	<SAV2415>	<SACE_6368>	<SGR1681>	<SCAB24191>	<Strop_3237>	<Tfu_2126>
SCO1453	hypothetical protein	28	0	1		<Acel_1645><Acel_1645>								<FRAAL3541><FRAAL3541><FRAAL3541><FRAAL3541><FRAAL3541><FRAAL3541><FRAAL3541>		<Franean1_5645><Franean1_5645><Franean1_5645><Franean1_5645><Franean1_5645><Franean1_5645><Franean1_5645><Franean1_5645><Franean1_5645>			<MAP_0899c><MAP_0899c><MAP_0899c><MAP_0899c>	<MAV_1954><MAV_1954><MAV_1954><MAV_1954><MAV_1954><MAV_1954><MAV_1954>	<BCG_2178c><BCG_2178c><BCG_2178c><BCG_2178c>	<Mb2185c><Mb2185c><Mb2185c><Mb2185c>	<Mflv_4839><Mflv_4839><Mflv_4839><Mflv_4839><Mflv_4839><Mflv_4839><Mflv_4839><Mflv_4839>	<_4027><_4027><_4027><_4027><_4027><_4027>	<_3388><_3388><_3388><_3388>		<_3326><_3326><_3326><_3326>	<MRA_2176><MRA_2176><MRA_2176><MRA_2176>	<MSMEG_4398><MSMEG_4398><MSMEG_4398><MSMEG_4398><MSMEG_4398><MSMEG_4398><MSMEG_4398><MSMEG_4398><MSMEG_4398>	<MT2219><MT2219><MT2219><MT2219>	<TBFG_12191><TBFG_12191><TBFG_12191><TBFG_12191>	<Rv2161c><Rv2161c><Rv2161c><Rv2161c>	<MUL_2498><MUL_2498><MUL_2498><MUL_2498><MUL_2498><MUL_2498><MUL_2498>	<Mvan_4864><Mvan_4864><Mvan_4864><Mvan_4864><Mvan_4864><Mvan_4864><Mvan_4864>	<Noca_1199><Noca_1199><Noca_1199>	<nfa32900><nfa32900><nfa32900>		<RHA1_ro00316><RHA1_ro00316><RHA1_ro00316><RHA1_ro00316><RHA1_ro00316><RHA1_ro00316><RHA1_ro00316>		<Sare_3016>	<SAV6894><SAV6894><SAV6894>	<SACE_5377><SACE_5377><SACE_5377><SACE_5377>	<SGR4222><SGR4222>	<SCAB51961><SCAB51961><SCAB51961>	<Strop_4150>	<Tfu_1301>
SCO3325	hypothetical protein	28	0	1										<FRAAL0978>	<Francci3_0480>	<Franean1_6136>			<MAP_3994><MAP_3994><MAP_3994>	<MAV_4648><MAV_4648><MAV_4648>	<BCG_0545><BCG_0545><BCG_0545>	<Mb0514><Mb0514><Mb0514>	<Mflv_0071><Mflv_0071><Mflv_0071><Mflv_0071>	<_0665><_0665><_0665><_0665><_0665><_0665>	<_0685><_0685><_0685><_0685><_0685>	<ML2427>	<_0672><_0672><_0672><_0672><_0672>	<MRA_0510><MRA_0510><MRA_0510>	<MSMEG_0947>	<MT0523><MT0523><MT0523>	<TBFG_10513><TBFG_10513><TBFG_10513>	<Rv0502><Rv0502><Rv0502>	<MUL_4574><MUL_4574><MUL_4574><MUL_4574>	<Mvan_0841><Mvan_0841><Mvan_0841><Mvan_0841>	<Noca_0487>	<nfa51740>		<RHA1_ro02057>		<Sare_0416>	<SAV4733>	<SACE_6955>	<SGR4149>	<SCAB39141>	<Strop_0346>
SCO1817	hypothetical protein	28	0	0		<Acel_1148>								<FRAAL6598>	<Francci3_4320>	<Franean1_0288>			<MAP_2088c>	<MAV_2092>	<BCG_2335c>	<Mb2341c>	<Mflv_2733>	<_3439>	<_3491>		<_3428>	<MRA_2334>	<MSMEG_4463>	<MT2377>	<TBFG_12337>	<Rv2314c>	<MUL_1250>	<Mvan_3803>	<Noca_2704>	<nfa31270>		<RHA1_ro00163>		<Sare_2189><Sare_2189>	<SAV6460>		<SGR5679>	<SCAB71301>	<Strop_3766>	<Tfu_1367>
SCO5140	hypothetical protein	27	0	2	<AAur_2784>	<Acel_1842>		<BL0941>	<DIP0983>	<CE1167>	<NCgl1065>	<jk1389>		<FRAAL6100>	<Francci3_3841>	<Franean1_0875>					<BCG_1265>	<Mb1237>						<MRA_1214>		<MT1243>	<TBFG_11229>	<Rv1205>			<Noca_1201>	<nfa47400>		<RHA1_ro05965>	<RSal33209_1185>	<Sare_4133>	<SAV3124>	<SACE_1020>	<SGR2385>	<SCAB31221>	<Strop_3751>	<Tfu_0496>
SCO1938	hypothetical protein	27	0	0	<AAur_2093>	<Acel_1123>			<DIP1305>	<CE1697>		<jk0995>	<CMM_1738>	<FRAAL4577>	<Francci3_1646>	<Franean1_2072>		<Lxx11580>	<MAP_1175c>	<MAV_3330>	<BCG_1507c>	<Mb1481c>				<ML0580>			<MSMEG_3100>	<MT1493>	<TBFG_11474>		<MUL_1841>	<Mvan_2717>	<Noca_2537>			<RHA1_ro07183>			<SAV6312>	<SACE_2156>	<SGR5585>	<SCAB69891>		<Tfu_2006>
SCO5543	hypothetical protein	27	0	0										<FRAAL1147><FRAAL1147><FRAAL1147>	<Francci3_0643>	<Franean1_5991><Franean1_5991>	<Krad_0311>		<MAP_3471c>	<MAV_4330>	<BCG_3436c>	<Mb3399c>	<Mflv_4888>	<_1217>	<_1207>		<_1190>	<MRA_3404>	<MSMEG_1638>	<MT3472>	<TBFG_13400>	<Rv3364c>	<MUL_2849>	<Mvan_1537>		<nfa6680>		<RHA1_ro03676>		<Sare_0761><Sare_0761><Sare_0761>	<SAV2695>	<SACE_0558>		<SCAB26701>	<Strop_0817><Strop_0817>	<Tfu_0941>
SCO4844	hypothetical protein	27	0	1					<DIP2196>	<CE2712>	<NCgl2781>	<jk0132>					<Krad_3882>		<MAP_0214>	<MAV_0211>	<BCG_3868c>	<Mb3836c>	<Mflv_1162>	<_5398>	<_5105>	<ML0095>	<_5017>	<MRA_3846>	<MSMEG_6401>	<MT3913>	<TBFG_13840>	<Rv3806c>	<MUL_4990>	<Mvan_5647>		<nfa1790>		<RHA1_ro04056>				<SACE_0168>	<SGR2288>	<SCAB35551>		<Tfu_2460>
SCO0910	hypothetical protein	27	0	1			<BAD_1213>	<BL1755>						<FRAAL6840>	<Francci3_4511>	<Franean1_7300>			<MAP_0306c>	<MAV_0399>	<BCG_3763c>	<Mb3730c>	<Mflv_1315>	<_5250>	<_4971>		<_4882>	<MRA_3740>	<MSMEG_6250>	<MT3807>	<TBFG_13735>	<Rv3704c>		<Mvan_5486>		<nfa48870>		<RHA1_ro05700>		<Sare_2256>	<SAV7341>	<SACE_3826>	<SGR695>	<SCAB11211>	<Strop_2113>
SCO0913	hypothetical protein	27	0	0										<FRAAL6843>	<Francci3_4514>	<Franean1_7303>			<MAP_0303c>	<MAV_0402>	<BCG_3760c>	<Mb3727c>	<Mflv_1318>	<_5247>	<_4968>		<_4879>	<MRA_3737>	<MSMEG_6247>	<MT3804>	<TBFG_13732>	<Rv3701c>	<MUL_4285>	<Mvan_5483>	<Noca_1639>	<nfa48840>		<RHA1_ro05703>		<Sare_2259>	<SAV7338>	<SACE_3823>	<SGR698>	<SCAB11241>	<Strop_2116>
SCO5698	hypothetical protein	27	0	0					<DIP1610>	<CE2065>	<NCgl2090>	<jk0738>		<FRAAL2171>	<Francci3_1395>	<Franean1_5121>			<MAP_1908>	<MAV_2324>			<Mflv_2977>	<_3278>	<_3329>	<ML0903>	<_3267>		<MSMEG_4238>				<MUL_3513>	<Mvan_3534>	<Noca_2179>	<nfa17540>		<RHA1_ro01100>		<Sare_3472><Sare_3472>	<SAV2559>	<SACE_1721>	<SGR1819>	<SCAB25431><SCAB25431>	<Strop_3245>	<Tfu_1049>
SCO5215	hypothetical protein	27	0	1	<AAur_2047>									<FRAAL6011>	<Francci3_3769>	<Franean1_0960>			<MAP_3911c>	<MAV_4733>	<BCG_0460c>	<Mb0429c>	<Mflv_0182>	<_0553>	<_0575>		<_0563>	<MRA_0427>	<MSMEG_0824>	<MT0435>	<TBFG_10426>	<Rv0421c>		<Mvan_0723>	<Noca_1705>	<nfa54500>		<RHA1_ro05139>		<Sare_4096>	<SAV3039>	<SACE_6432>	<SGR2307>	<SCAB30391>	<Strop_3715>
SCO6729	hypothetical protein	27	0	4								<jk1704>				<Franean1_6607>	<Krad_2098>		<MAP_2272c>	<MAV_1723>	<BCG_2469c><BCG_2469c>	<Mb2476c><Mb2476c>	<Mflv_2628>	<_3564>	<_3632>	<ML0129>	<_3559>	<MRA_2475><MRA_2475>	<MSMEG_4632>	<MT2525><MT2525>	<TBFG_12475><TBFG_12475>	<Rv2449c><Rv2449c>	<MUL_3722><MUL_3722>	<Mvan_3953>	<Noca_0783>	<nfa52130><nfa52130>		<RHA1_ro00897><RHA1_ro00897>		<Sare_3639>	<SAV1683>		<SGR997>	<SCAB13381>	<Strop_3396>				<cel12772><cel12772>
SCO3038	hypothetical protein	27	0	0	<AAur_3040>								<CMM_0607>				<Krad_3854>		<MAP_3559>	<MAV_5154>	<BCG_0178>	<Mb0147>	<Mflv_1111>	<_5452>	<_5161>		<_5073>	<MRA_0149>	<MSMEG_6468>	<MT0150>	<TBFG_10143>	<Rv0142>		<Mvan_5701>	<Noca_2841>	<nfa56060>		<RHA1_ro02275>	<RSal33209_0885>	<Sare_1492>	<SAV5038>	<SACE_6469>	<SGR4498>	<SCAB55041>	<Strop_1548>
SCO6709	hypothetical protein	27	0	0	<AAur_2048><AAur_2048>	<Acel_1378><Acel_1378>											<Krad_0652><Krad_0652>		<MAP_0340c><MAP_0340c>	<MAV_0362><MAV_0362>	<BCG_3790c><BCG_3790c>	<Mb3757c><Mb3757c>	<Mflv_1274><Mflv_1274>	<_5283><_5283>	<_5004><_5004>		<_4915><_4915>	<MRA_3768><MRA_3768>	<MSMEG_6301><MSMEG_6301>	<MT3835><MT3835>	<TBFG_13762><TBFG_13762>	<Rv3730c><Rv3730c>	<MUL_4339><MUL_4339>	<Mvan_5542><Mvan_5542>	<Noca_3665><Noca_3665>	<nfa25590><nfa25590>		<RHA1_ro05108><RHA1_ro05108>		<Sare_1486><Sare_1486>	<SAV1696>	<SACE_1849>	<SGR1023>	<SCAB13581>	<Strop_1543><Strop_1543>
SCO5312	hypothetical protein	27	0	0		<Acel_1969>								<FRAAL4571><FRAAL4571>		<Franean1_3876><Franean1_3876><Franean1_3876><Franean1_3876>	<Krad_0082>		<MAP_2630c><MAP_2630c>	<MAV_1292><MAV_1292>	<BCG_1216><BCG_1216>	<Mb1186><Mb1186>	<Mflv_2137><Mflv_2137>	<_4287>	<_4133>	<ML1508>	<_4058>	<MRA_1165><MRA_1165>	<MSMEG_6576><MSMEG_6576>	<MT1189><MT1189>	<TBFG_11179><TBFG_11179>	<Rv1155><Rv1155>	<MUL_0996><MUL_0996>	<Mvan_4567><Mvan_4567>		<nfa52630>		<RHA1_ro02455>		<Sare_3945>	<SAV1780>		<SGR944><SGR944>	<SCAB18951><SCAB18951>	<Strop_3566>
SCO3313	hypothetical protein	27	0	0										<FRAAL1295><FRAAL1295><FRAAL1295><FRAAL1295>	<Francci3_1416>	<Franean1_2183><Franean1_2183><Franean1_2183><Franean1_2183><Franean1_2183>	<Krad_2212>		<MAP_1065><MAP_1065>	<MAV_3442><MAV_3442>	<BCG_1320c>	<Mb1292c>	<Mflv_3783>	<_2354><_2354><_2354><_2354>	<_2362><_2362><_2362><_2362>		<_2315><_2315><_2315><_2315>	<MRA_1269>	<MSMEG_3004><MSMEG_3004><MSMEG_3004><MSMEG_3004><MSMEG_3004>	<MT1299>	<TBFG_11287>	<Rv1261c>	<MUL_1549>	<Mvan_2616><Mvan_2616><Mvan_2616><Mvan_2616>		<nfa48300><nfa48300><nfa48300>		<RHA1_ro00484>		<Sare_4642><Sare_4642><Sare_4642>		<SACE_3582><SACE_3582><SACE_3582>	<SGR510><SGR510>	<SCAB49801>	<Strop_4211>	<Tfu_1237>
SCO4047	hypothetical protein	27	0	0	<AAur_0154>	<Acel_1433>								<FRAAL0558><FRAAL0558>	<Francci3_2526>	<Franean1_6604><Franean1_6604>			<MAP_2628c>	<MAV_1294>	<BCG_1217>	<Mb1187>	<Mflv_2147>	<_4278>	<_4124>		<_4049>	<MRA_1166>	<MSMEG_5156>	<MT1191>	<TBFG_11180>	<Rv1156>	<MUL_1002>	<Mvan_4556>	<Noca_2964>	<nfa2790>		<RHA1_ro04197>			<SAV4172>	<SACE_1790>	<SGR3531>	<SCAB47391>
SCO0775	hypothetical protein	27	0	0										<FRAAL1613>		<Franean1_2023><Franean1_2023><Franean1_2023>	<Krad_0985>		<MAP_1263><MAP_1263><MAP_1263><MAP_1263><MAP_1263><MAP_1263>	<MAV_3218><MAV_3218><MAV_3218><MAV_3218><MAV_3218>	<BCG_1610><BCG_1610><BCG_1610>	<Mb1584><Mb1584><Mb1584>	<Mflv_0997><Mflv_0997><Mflv_0997><Mflv_0997><Mflv_0997>	<_3104><_3104><_3104><_3104>	<_3144><_3144><_3144><_3144>		<_3084><_3084><_3084><_3084>	<MRA_1570><MRA_1570><MRA_1570>	<MSMEG_2027><MSMEG_2027><MSMEG_2027><MSMEG_2027>	<MT1609><MT1609><MT1609>	<TBFG_11590><TBFG_11590><TBFG_11590>	<Rv1558><Rv1558><Rv1558>	<MUL_1549><MUL_1549>	<Mvan_5840><Mvan_5840><Mvan_5840>	<Noca_0257><Noca_0257><Noca_0257>	<nfa18080><nfa18080><nfa18080><nfa18080>		<RHA1_ro01067><RHA1_ro01067><RHA1_ro01067><RHA1_ro01067><RHA1_ro01067><RHA1_ro01067>		<Sare_0978>	<SAV7465><SAV7465>	<SACE_2918><SACE_2918>	<SGR1346>	<SCAB9061><SCAB9061>	<Strop_1090>
SCO2913	hypothetical protein	26	0	1		<Acel_1689>								<FRAAL1498>	<Francci3_0866>	<Franean1_5654>					<BCG_1396>	<Mb1369>	<Mflv_2352>	<_3836>	<_3924>		<_3850>	<MRA_1342>	<MSMEG_4907>	<MT1376>		<Rv1334>	<MUL_3928>	<Mvan_4293>	<Noca_1310>	<nfa10890>		<RHA1_ro01438>		<Sare_0989>	<SAV5162>	<SACE_1204>	<SGR4626>	<SCAB56511>	<Strop_1100>	<Tfu_2370>
SCO5721	hypothetical protein	26	0	0					<DIP0552>		<NCgl0546>			<FRAAL2961>					<MAP_4238><MAP_4238><MAP_4238><MAP_4238>	<MAV_4392><MAV_4392><MAV_4392><MAV_4392>	<BCG_3516c><BCG_3516c><BCG_3516c><BCG_3516c>	<Mb3480c><Mb3480c><Mb3480c><Mb3480c>	<Mflv_0328><Mflv_0328><Mflv_0328>	<_0360><_0360>	<_0381><_0381>	<ML2536>	<_0371><_0371>	<MRA_3491><MRA_3491><MRA_3491><MRA_3491>	<MSMEG_1534><MSMEG_1534><MSMEG_1534>	<MT3556><MT3556><MT3556><MT3556>	<TBFG_13487><TBFG_13487><TBFG_13487><TBFG_13487>	<Rv3450c><Rv3450c><Rv3450c><Rv3450c>	<MUL_0857><MUL_0857><MUL_0857>	<Mvan_0412><Mvan_0412><Mvan_0412>	<Noca_0308>	<nfa8250><nfa8250>				<Sare_2228><Sare_2228>	<SAV2541>	<SACE_5516><SACE_5516>	<SGR1793><SGR1793>		<Strop_1440>
SCO0730	hypothetical protein	26	0	0												<Franean1_1299>	<Krad_3081>		<MAP_1804c><MAP_1804c>	<MAV_2442><MAV_2442>	<BCG_2080c>	<Mb2087c>	<Mflv_3114><Mflv_3114>	<_2534><_2534>	<_2542><_2542>	<ML1446>	<_2497><_2497>	<MRA_2074A>	<MSMEG_3863><MSMEG_3863>	<MT2120>	<TBFG_12097>	<Rv2061c>	<MUL_2276><MUL_2276>	<Mvan_3423><Mvan_3423><Mvan_3423>		<nfa31290><nfa31290>		<RHA1_ro00170><RHA1_ro00170>		<Sare_0171>		<SACE_5757>	<SGR1235><SGR1235>	<SCAB8271>	<Strop_0162>	<Tfu_0093>
SCO7269	hypothetical protein	26	0	0									<CMM_1825>	<FRAAL5529>		<Franean1_3900>	<Krad_3604>		<MAP_3942>	<MAV_4701>	<BCG_0482>	<Mb0451>	<Mflv_0134>	<_0602>	<_0624>		<_0611>	<MRA_0448>	<MSMEG_0887>	<MT0459>	<TBFG_10448>	<Rv0443>	<MUL_1397>	<Mvan_0769>	<Noca_4619>	<nfa30000>		<RHA1_ro03057>			<SAV1164>	<SACE_3006>	<SGR6859>	<SCAB85281>
SCO1357	hypothetical protein	26	0	0										<FRAAL2441>		<Franean1_1437><Franean1_1437><Franean1_1437>			<MAP_3028>	<MAV_3840>	<BCG_3012>	<Mb3015>	<Mflv_0791>	<_0041>	<_0060>		<_0051>	<MRA_3020>	<MSMEG_0048><MSMEG_0048>	<MT3069>	<TBFG_13006>	<Rv2991>	<MUL_1960>	<Mvan_0059>	<Noca_2812>	<nfa42140>		<RHA1_ro06497>		<Sare_2829>	<SAV7003>	<SACE_2152>	<SGR6175>	<SCAB76491>	<Strop_2632>
SCO2849	hypothetical protein	26	0	0										<FRAAL6623><FRAAL6623><FRAAL6623><FRAAL6623><FRAAL6623><FRAAL6623><FRAAL6623><FRAAL6623>	<Francci3_4343><Francci3_4343>	<Franean1_0252><Franean1_0252><Franean1_0252><Franean1_0252><Franean1_0252><Franean1_0252><Franean1_0252><Franean1_0252>	<Krad_1545>		<MAP_4227c><MAP_4227c><MAP_4227c>	<MAV_4404><MAV_4404><MAV_4404>	<BCG_3528>	<Mb3492>	<Mflv_2688><Mflv_2688><Mflv_2688>	<_1095><_1095><_1095>	<_1084><_1084><_1084>		<_1068><_1068><_1068>	<MRA_3504>	<MSMEG_1513><MSMEG_1513><MSMEG_1513><MSMEG_1513><MSMEG_1513>	<MT3569>	<TBFG_13500>	<Rv3463>	<MUL_0841><MUL_0841>	<Mvan_3854><Mvan_3854><Mvan_3854><Mvan_3854>		<nfa8410>		<RHA1_ro02439><RHA1_ro02439><RHA1_ro02439>		<Sare_4349>		<SACE_4885>	<SGR433><SGR433>	<SCAB66011>	<Strop_3965>
SCO0912	hypothetical protein	26	0	0										<FRAAL6842><FRAAL6842>	<Francci3_4513>	<Franean1_7302>			<MAP_0304c>	<MAV_0401>	<BCG_3761c>	<Mb3728c>	<Mflv_1317>	<_5248>	<_4969>		<_4880>	<MRA_3738>	<MSMEG_6248>	<MT3805>	<TBFG_13733>	<Rv3702c>	<MUL_4286>	<Mvan_5484>		<nfa48850>		<RHA1_ro05702>		<Sare_2258>	<SAV7339>	<SACE_3824>	<SGR697>	<SCAB11231>	<Strop_2115>
SCO3898	hypothetical protein	26	0	0		<Acel_1610>								<FRAAL6861>	<Francci3_4530>	<Franean1_7320>			<MAP_0044c>	<MAV_0051>	<BCG_0068c>	<Mb0038c>	<Mflv_0849>	<_5769>	<_5482>		<_5393>	<MRA_0040>	<MSMEG_6922>	<MT0042>	<TBFG_10036>	<Rv0037c>	<MUL_0051>	<Mvan_6058>		<nfa56470>	<PPA0048>	<RHA1_ro03633>			<SAV4297>		<SGR3682>	<SCAB46001>		<Tfu_3101>
SCO1731	hypothetical protein	26	0	2						<CE1590>	<NCgl2513><NCgl2513>			<FRAAL4217>	<Francci3_0973>	<Franean1_0650>					<BCG_3412><BCG_3412><BCG_3412><BCG_3412>	<Mb3374><Mb3374><Mb3374><Mb3374>	<Mflv_4692><Mflv_4692>	<_2069><_2069><_2069>	<_2132>		<_2086>	<MRA_3383><MRA_3383><MRA_3383><MRA_3383>	<MSMEG_1893><MSMEG_1893>	<MT3445><MT3445><MT3445><MT3445>	<TBFG_13375><TBFG_13375><TBFG_13375><TBFG_13375>	<Rv3342><Rv3342><Rv3342><Rv3342>	<MUL_1436>	<Mvan_2948><Mvan_2948>	<Noca_3077>	<nfa51290>		<RHA1_ro06721>			<SAV6563><SAV6563>	<SACE_4742>	<SGR5778><SGR5778>	<SCAB72351><SCAB72351><SCAB72351><SCAB72351>	<Strop_2300><Strop_2300>
SCO7304	hypothetical protein	26	0	0	<AAur_2220>							<jk0916>							<MAP_0621>	<MAV_0732>	<BCG_0837><BCG_0837>	<Mb0808><Mb0808>	<Mflv_1621>	<_5580>	<_5288>		<_5200>	<MRA_0794>	<MSMEG_5835>	<MT0809>	<TBFG_10800>	<Rv0785>	<MUL_0247>	<Mvan_5132>	<Noca_1140><Noca_1140>	<nfa11470>		<RHA1_ro02419><RHA1_ro02419>		<Sare_2713>	<SAV6621>	<SACE_4213>	<SGR5817>	<SCAB72911>	<Strop_2532>
SCO7189	hypothetical protein	26	0	0	<AAur_0071>									<FRAAL1957>		<Franean1_2253>	<Krad_4252>		<MAP_0831c>	<MAV_1020>	<BCG_0950c>	<Mb0922c>	<Mflv_1739>	<_4833>	<_4538>		<_4451>	<MRA_0905A>	<MSMEG_5666>	<MT0921.1>	<TBFG_10917>	<Rv0898c>	<MUL_0253>	<Mvan_5012>		<nfa50170>			<RSal33209_0460>	<Sare_3290>		<SACE_2925>	<SGR3798>		<Strop_3063>	<Tfu_0954>
SCO5771	hypothetical protein	26	0	0	<AAur_3443>									<FRAAL2287>	<Francci3_1483>	<Franean1_4982>	<Krad_1579><Krad_1579>		<MAP_1015>	<MAV_1194>	<BCG_1124>	<Mb1095>	<Mflv_2034>	<_4389>	<_4233>		<_4167>	<MRA_1076>	<MSMEG_5279>	<MT1096>	<TBFG_11084>	<Rv1066>	<MUL_0215>	<Mvan_4683>		<nfa4100>		<RHA1_ro04419>			<SAV2490>	<SACE_6210>	<SGR1742>		<Strop_3553>
SCO4378	hypothetical protein	26	0	0										<FRAAL3320>		<Franean1_3148>			<MAP_0043c>	<MAV_0050>	<BCG_0067c>	<Mb0037c>	<Mflv_0848><Mflv_0848>	<_5770><_5770>	<_5483><_5483>		<_5394><_5394>	<MRA_0039>	<MSMEG_6923><MSMEG_6923>	<MT0041>	<TBFG_10035>	<Rv0036c>	<MUL_0050>	<Mvan_6059><Mvan_6059>	<Noca_4556>	<nfa56200>		<RHA1_ro01934>		<Sare_4764><Sare_4764>	<SAV3869>	<SACE_3125>	<SGR3096><SGR3096>	<SCAB51241>	<Strop_4324><Strop_4324>
SCO6540	hypothetical protein	26	0	0		<Acel_1862>									<Francci3_1828><Francci3_1828><Francci3_1828><Francci3_1828><Francci3_1828>	<Franean1_2625><Franean1_2625><Franean1_2625>			<MAP_2623>	<MAV_1299>	<BCG_1221c>	<Mb1191c>		<_4273>	<_4119>	<ML1503A>	<_4044>	<MRA_1170>	<MSMEG_5150>	<MT1196>	<TBFG_11184>	<Rv1159A>	<MUL_1007>	<Mvan_4549>		<nfa27510><nfa27510>		<RHA1_ro05930>		<Sare_4055>	<SAV1858>	<SACE_0980>	<SGR1132><SGR1132>	<SCAB17061>		<Tfu_1547>
SCO4203	hypothetical protein	26	0	0	<AAur_0891>				<DIP0382>	<CE0416>	<NCgl0384>	<jk1921>	<CMM_2496>	<FRAAL0951>	<Francci3_0457>	<Franean1_6161>	<Krad_0889>	<Lxx18330>					<Mflv_0092>	<_0643>	<_0663>		<_0650>		<MSMEG_0925>					<Mvan_0821>		<nfa52000>		<RHA1_ro02089>	<RSal33209_0403>	<Sare_0396>	<SAV4007>	<SACE_6980>	<SGR3992>	<SCAB49891>	<Strop_0329>
SCO2128	hypothetical protein	26	0	0										<FRAAL5095>	<Francci3_3094>	<Franean1_1823>			<MAP_1922c>	<MAV_2310>	<BCG_2199c>	<Mb2206c>	<Mflv_2965>	<_3290>	<_3341>	<ML0890>	<_3279>	<MRA_2199>	<MSMEG_4250>	<MT2239>	<TBFG_12212>	<Rv2184c>	<MUL_3539>	<Mvan_3546>	<Noca_3111>	<nfa17150>		<RHA1_ro01118>			<SAV6072>	<SACE_1698>	<SGR5375>	<SCAB67531>
SCO4870	hypothetical protein	26	0	0	<AAur_3374><AAur_3374>						<NCgl2588><NCgl2588>			<FRAAL2565><FRAAL2565><FRAAL2565><FRAAL2565>	<Francci3_2111><Francci3_2111>	<Franean1_4133><Franean1_4133>			<MAP_1685>	<MAV_2736><MAV_2736>	<BCG_1790>	<Mb1780>		<_2691><_2691><_2691>	<_2706><_2706>		<_2661><_2661>	<MRA_1762>	<MSMEG_2252>	<MT1794>	<TBFG_11769>	<Rv1751>		<Mvan_0779><Mvan_0779><Mvan_0779>		<nfa35380>		<RHA1_ro03040><RHA1_ro03040>	<RSal33209_3238>		<SAV3380><SAV3380><SAV3380>	<SACE_4643><SACE_4643><SACE_4643>	<SGR2934><SGR2934>	<SCAB35101><SCAB35101><SCAB35101><SCAB35101>		<Tfu_2841>
SCO5299	hypothetical protein	26	0	0											<Francci3_3279>				<MAP_0887c><MAP_0887c>	<MAV_1064><MAV_1064>	<BCG_0937>	<Mb0909>	<Mflv_0937><Mflv_0937>	<_1489><_1489>	<_1513><_1513>	<ML2135>	<_1491><_1491>	<MRA_0892>	<MSMEG_5549><MSMEG_5549>	<MT0908>	<TBFG_10902>	<Rv0885>	<MUL_4424><MUL_4424>	<Mvan_5032>		<nfa26160><nfa26160>		<RHA1_ro05081><RHA1_ro05081><RHA1_ro05081><RHA1_ro05081>	<RSal33209_3157>		<SAV2954><SAV2954>	<SACE_1066><SACE_1066>	<SGR2208><SGR2208><SGR2208>	<SCAB29621><SCAB29621>	<Strop_2831>	<Tfu_2334>
SCO0162	hypothetical protein	25	0	1										<FRAAL1586>	<Francci3_0949>	<Franean1_1972><Franean1_1972>			<MAP_1746c><MAP_1746c><MAP_1746c>	<MAV_2502><MAV_2502><MAV_2502>	<BCG_3154>	<Mb3155>	<Mflv_3848><Mflv_3848><Mflv_3848>	<_4355><_4355>	<_4199><_4199>		<_4124><_4124>	<MRA_3163>	<MSMEG_3955><MSMEG_3955><MSMEG_3955><MSMEG_3955>	<MT3217>	<TBFG_13152>	<Rv3131>	<MUL_2421><MUL_2421>	<Mvan_2547><Mvan_2547>		<nfa28960>		<RHA1_ro00027><RHA1_ro00027>		<Sare_1527>		<SACE_4518><SACE_4518><SACE_4518><SACE_4518>	<SGR1267>	<SCAB10561>	<Strop_1576>
SCO7302	hypothetical protein	25	0	2									<CMM_0505>	<FRAAL3273><FRAAL3273>	<Francci3_2137><Francci3_2137>	<Franean1_0671>				<MAV_1124>	<BCG_1057c>	<Mb1027c>	<Mflv_1921>	<_4657>	<_4364>	<ML0190>	<_4278>	<MRA_1009>	<MSMEG_5451>	<MT1029>	<TBFG_11019>	<Rv1000c>	<MUL_4665>	<Mvan_4812>	<Noca_3962>	<nfa36260>		<RHA1_ro04932>			<SAV1131>		<SGR1536>	<SCAB85711>
SCO6482	hypothetical protein	25	0	0										<FRAAL0496>	<Francci3_0219>	<Franean1_6670>	<Krad_1078>		<MAP_0319c>	<MAV_0386>	<BCG_3778c>	<Mb3745c>	<Mflv_1285>	<_5274>	<_4995>	<ML2332>	<_4906>	<MRA_3755>	<MSMEG_6282>	<MT3821>	<TBFG_13750>	<Rv3718c>	<MUL_4309>	<Mvan_5530>		<nfa2900>		<RHA1_ro04209>			<SAV1904>		<SGR1161>	<SCAB17551>
SCO3218	small conserved hypothetical protein	25	0	0										<FRAAL2540><FRAAL2540>	<Francci3_2451>				<MAP_1872c><MAP_1872c><MAP_1872c>	<MAV_3245><MAV_3245><MAV_3245><MAV_3245>	<BCG_2391c>	<Mb2398c>	<Mflv_2699>	<_3474>	<_3526>		<_3463>	<MRA_2400>	<MSMEG_0399><MSMEG_0399>	<MT2445.1>	<TBFG_12402>	<Rv2377c>	<MUL_3639><MUL_3639>			<nfa5500><nfa5500>		<RHA1_ro04717>		<Sare_4563><Sare_4563><Sare_4563>	<SAV851><SAV851><SAV851>	<SACE_4284><SACE_4284><SACE_4284>	<SGR452><SGR452><SGR452><SGR452>	<SCAB85461><SCAB85461><SCAB85461>	<Strop_2726><Strop_2726><Strop_2726>	<Tfu_1863>
SCO3035	hypothetical protein	25	0	2										<FRAAL2288>	<Francci3_1484>	<Franean1_4981>	<Krad_1288>		<MAP_1014>	<MAV_1192>	<BCG_1123>	<Mb1094>	<Mflv_2033>	<_4390>	<_4234>		<_4168>	<MRA_1075>	<MSMEG_5280>	<MT1095>	<TBFG_11083>	<Rv1065>	<MUL_0216>	<Mvan_4684>		<nfa4090>		<RHA1_ro04418>			<SAV5041>	<SACE_6133><SACE_6133>	<SGR4502>	<SCAB55071>					<cel17497>
SCO1192	hypothetical protein	25	0	0	<AAur_1379><AAur_1379>												<Krad_3271>		<MAP_3953>	<MAV_4690>	<BCG_0499>	<Mb0468>	<Mflv_0122>	<_0621>	<_0641>		<_0628>	<MRA_0465>	<MSMEG_0901>	<MT0475>	<TBFG_10466>	<Rv0459>	<MUL_1417>	<Mvan_0791>		<nfa29960>		<RHA1_ro06082>		<Sare_0894>	<SAV7145>	<SACE_2914>	<SGR489>	<SCAB78771>	<Strop_0956>
SCO4379	hypothetical protein	25	0	1										<FRAAL1670>					<MAP_0914c>	<MAV_1092>	<BCG_1030c>	<Mb1001c>	<Mflv_1885><Mflv_1885>	<_4684><_4684>	<_4390><_4390>		<_4304><_4304>	<MRA_0983>	<MSMEG_5490><MSMEG_5490>	<MT1003.1>	<TBFG_10994>	<Rv0976c>	<MUL_4703>	<Mvan_4846><Mvan_4846>	<Noca_4555>	<nfa53320>		<RHA1_ro01933><RHA1_ro01933><RHA1_ro01933><RHA1_ro01933>		<Sare_4765>	<SAV3868><SAV3868>	<SACE_3240>	<SGR3095>	<SCAB51251>	<Strop_4325>
SCO1841	hypothetical protein	25	0	0										<FRAAL1590>		<Franean1_7202>			<MAP_1704c><MAP_1704c>	<MAV_2712><MAV_2712>	<BCG_0939c>	<Mb0911c>	<Mflv_1723>	<_4843>	<_4548>		<_4461>	<MRA_0894>	<MSMEG_5680>	<MT0910>	<TBFG_10904>	<Rv0887c>	<MUL_0263>	<Mvan_2053>	<Noca_2629>	<nfa47870><nfa47870><nfa47870>		<RHA1_ro06019>			<SAV6424>	<SACE_2012><SACE_2012>	<SGR5651>	<SCAB70951>	<Strop_2824>
SCO6656	hypothetical protein	25	0	3	<AAur_4182>									<FRAAL6370><FRAAL6370>					<MAP_1113c><MAP_1113c>	<MAV_3395><MAV_3395>	<BCG_1429c>	<Mb1402c>	<Mflv_3749><Mflv_3749>	<_2402>	<_2408>		<_2361>	<MRA_1377>	<MSMEG_3040><MSMEG_3040>	<MT1414>	<TBFG_11398>	<Rv1367c>	<MUL_1772>	<Mvan_2658><Mvan_2658><Mvan_2658><Mvan_2658>		<nfa22140>		<RHA1_ro03836><RHA1_ro03836>	<RSal33209_0920>		<SAV1783>	<SACE_2212>	<SGR3563>	<SCAB15841>	<Strop_0502>				<cel19258>
SCO5173	hypothetical protein	25	0	0					<DIP0720>	<CE0788>		<jk1614>							<MAP_3307c>	<MAV_4154>	<BCG_3233c>	<Mb3232c>	<Mflv_4671>	<_1452>	<_1416>	<ML0816>	<_1398>	<MRA_3245>	<MSMEG_1936>	<MT3302>	<TBFG_13231>	<Rv3207c>	<MUL_2528>	<Mvan_1796>		<nfa45680>		<RHA1_ro06360>			<SAV3091>	<SACE_1069>	<SGR2352>	<SCAB30901>
SCO1247	hypothetical protein	25	0	4										<FRAAL0865>		<Franean1_6211><Franean1_6211>			<MAP_2634c><MAP_2634c>	<MAV_1288><MAV_1288>	<BCG_1208><BCG_1208>	<Mb1178><Mb1178>	<Mflv_2133>	<_4481><_4481>	<_4138>		<_4063>	<MRA_1157>	<MSMEG_5176>	<MT1180>	<TBFG_11171>	<Rv1147>	<MUL_0991>	<Mvan_4571>	<Noca_2642><Noca_2642>	<nfa28280><nfa28280><nfa28280>		<RHA1_ro03999>			<SAV7088>	<SACE_4353><SACE_4353><SACE_4353>	<SGR6279>	<SCAB78181>		<Tfu_0735>
SCO3026	hypothetical protein	25	0	0		<Acel_0467>								<FRAAL1273>	<Francci3_0753>	<Franean1_5856>	<Krad_3839>		<MAP_3368c>	<MAV_4219>	<BCG_3285c>	<Mb3284c>	<Mflv_4725>			<ML0764>		<MRA_3297>		<MT3354>	<TBFG_13285>	<Rv3256c>	<MUL_2601>	<Mvan_1738>	<Noca_1427>					<Sare_0900>	<SAV5050>	<SACE_6458>	<SGR4510>	<SCAB55151>	<Strop_0963>	<Tfu_2508>
SCO1891	hypothetical protein	25	0	0		<Acel_0149>								<FRAAL5554>		<Franean1_6625>	<Krad_3933>		<MAP_0250>	<MAV_0248>	<BCG_0621><BCG_0621><BCG_0621>	<Mb0591><Mb0591><Mb0591>	<Mflv_1118>	<_5441>	<_5150>		<_5062>	<MRA_0583><MRA_0583><MRA_0583>		<MT0605><MT0605><MT0605>	<TBFG_10586><TBFG_10586><TBFG_10586>	<Rv0576><Rv0576><Rv0576>	<MUL_4409>	<Mvan_5694><Mvan_5694>		<nfa51310><nfa51310>		<RHA1_ro00354><RHA1_ro00354>		<Sare_1542>	<SAV6363><SAV6363><SAV6363>	<SACE_3715><SACE_3715>	<SGR1302><SGR1302>	<SCAB70411><SCAB70411>
SCO6340	hypothetical protein	25	0	0	<AAur_2627>					<CE1121>	<NCgl1027>								<MAP_0622c>	<MAV_0733>	<BCG_0838c>	<Mb0809c>	<Mflv_1622>	<_4938>	<_4643>		<_4555>	<MRA_0795>	<MSMEG_5834>	<MT0810>	<TBFG_10801>	<Rv0786c>		<Mvan_5131>	<Noca_0515>	<nfa5660>		<RHA1_ro04825>	<RSal33209_1402>		<SAV1967>	<SACE_7147>	<SGR1256>	<SCAB18161>
SCO6238	hypothetical protein	25	0	0	<AAur_3864>								<CMM_0319>			<Franean1_3609>	<Krad_2674>		<MAP_0231c>	<MAV_0227>	<BCG_2055>	<Mb2062>	<Mflv_2303>	<_3528><_3528>	<_3596><_3596>		<_3523><_3523>	<MRA_2051>	<MSMEG_5349><MSMEG_5349>	<MT2096>	<TBFG_12073>	<Rv2036>	<MUL_0646><MUL_0646>	<Mvan_0057><Mvan_0057><Mvan_0057>		<nfa47800>		<RHA1_ro04125><RHA1_ro04125><RHA1_ro04125><RHA1_ro04125><RHA1_ro04125>	<RSal33209_2873>				<SGR3952>	<SCAB87341>	<Strop_1355>
SCO3444	hypothetical protein	25	0	0									<CMM_1073>	<FRAAL4527>	<Francci3_1889>	<Franean1_2221>			<MAP_2215>	<MAV_1780>	<BCG_2418>	<Mb2425>	<Mflv_2676>	<_3497>	<_3547>		<_3484>	<MRA_2426>	<MSMEG_4535>	<MT2474>	<TBFG_12430>	<Rv2402>	<MUL_3664>	<Mvan_3877>	<Noca_4178>	<nfa14020>		<RHA1_ro01276><RHA1_ro01276>		<Sare_0636><Sare_0636>		<SACE_7136>			<Strop_0662><Strop_0662>
SCO5874	hypothetical protein	25	0	0	<AAur_1785>		<BAD_1056>	<BL1393>				<jk1080>	<CMM_1658>			<Franean1_5193>	<Krad_1560>	<Lxx10420>					<Mflv_4236>	<_2184>	<_2241>		<_2195>		<MSMEG_2770>						<Noca_2905>			<RHA1_ro06833>	<RSal33209_2402>	<Sare_1449><Sare_1449>	<SAV2393>	<SACE_0493>	<SGR1658>	<SCAB23971>	<Strop_1484><Strop_1484>	<Tfu_1932>	<TWT485>	<TW279>
SCO3854	hypothetical protein	24	0	0	<AAur_0024>	<Acel_0014>		<BL0593>			<NCgl0039>					<Franean1_0131>	<Krad_0025>	<Lxx00180>					<Mflv_0815>	<_0012>	<_0020>		<_0012>		<MSMEG_0026>				<MUL_0015>	<Mvan_0019>			<PPA0182>	<RHA1_ro03693>	<RSal33209_2897>	<Sare_0058>	<SAV4331>		<SGR3718>	<SCAB45631>	<Strop_0053>		<TWT010>	<TW010>
SCO3433	hypothetical protein	24	0	0												<Franean1_4091>			<MAP_2787>	<MAV_3559>	<BCG_2680>	<Mb2686>	<Mflv_3907>	<_2214>	<_2271>		<_2225>	<MRA_2695>	<MSMEG_2792>	<MT2741>	<TBFG_12682>	<Rv2667>	<MUL_3301>	<Mvan_2497>		<nfa52770>		<RHA1_ro00243>		<Sare_1294>	<SAV4637><SAV4637>	<SACE_3304>	<SGR1254>	<SCAB40081><SCAB40081>	<Strop_1344>
SCO2297	hypothetical protein	24	0	0	<AAur_2412>				<DIP1483>	<CE1889>	<NCgl1920>	<jk1148>	<CMM_1171>				<Krad_3327>	<Lxx07080>					<Mflv_3273>	<_2726>	<_2740>		<_2696>		<MSMEG_3500>				<MUL_0029>	<Mvan_2992>	<Noca_2016>	<nfa40740>		<RHA1_ro06627>	<RSal33209_3320>		<SAV5879>	<SACE_5940>	<SGR5217>	<SCAB65681>		<Tfu_2136>
SCO5182	hypothetical protein	24	0	0	<AAur_2741>				<DIP0151>	<CE0148>	<NCgl0146>		<CMM_2539>	<FRAAL6049>	<Francci3_3802>	<Franean1_0923>	<Krad_1169>	<Lxx19510>	<MAP_3304>					<_1455>	<_1419>		<_1401>		<MSMEG_1939>					<Mvan_1799>	<Noca_1481>				<RSal33209_1233>	<Sare_0458>	<SAV3078>		<SGR2343>	<SCAB30781>	<Strop_0387>	<Tfu_0522>
SCO1092	hypothetical protein	24	0	0										<FRAAL3816>	<Francci3_2399>				<MAP_4042c>	<MAV_4598>	<BCG_0590c>	<Mb0560c>	<Mflv_0028>	<_0725>	<_0745>	<ML2261>	<_0731>	<MRA_0553>	<MSMEG_1067>	<MT0571>	<TBFG_10557>	<Rv0546c>	<MUL_0645>	<Mvan_0942>		<nfa51410>		<RHA1_ro02006>			<SAV1494>	<SACE_1444>		<SCAB82551>		<Tfu_1725>
SCO7372	hypothetical protein	24	0	0	<AAur_2642>				<DIP1157>	<CE1503>	<NCgl1320>	<jk0830>					<Krad_1210>		<MAP_1775>	<MAV_2471>			<Mflv_3130>	<_2554>	<_2562>		<_2517>		<MSMEG_3255>				<MUL_2258>	<Mvan_3403>	<Noca_1701>	<nfa45110>	<PPA0920><PPA0920>	<RHA1_ro00971>	<RSal33209_1383>	<Sare_5054>		<SACE_0149>			<Strop_4544>	<Tfu_0545>
SCO5853	hypothetical protein	24	0	0	<AAur_0844><AAur_0844><AAur_0844>				<DIP0150>	<CE0147>	<NCgl0145>	<jk0080>			<Francci3_0182>	<Franean1_4857>					<BCG_0963>	<Mb0935>						<MRA_0918>	<MSMEG_5616>	<MT0934.1>	<TBFG_10929>	<Rv0911>	<MUL_0158>	<Mvan_4951>				<RHA1_ro04122>	<RSal33209_0855><RSal33209_0855>	<Sare_4498>	<SAV2413>	<SACE_2900><SACE_2900><SACE_2900>	<SGR1679>	<SCAB24171>	<Strop_4078><Strop_4078>
SCO6747	hypothetical protein	24	0	1										<FRAAL5358>	<Francci3_2559><Francci3_2559>		<Krad_2391>		<MAP_1651c><MAP_1651c>	<MAV_2773><MAV_2773>	<BCG_0083><BCG_0083>	<Mb0053><Mb0053>	<Mflv_5266>	<_0742><_0742>	<_0762><_0762>		<_0748><_0748>	<MRA_0055><MRA_0055>	<MSMEG_1107><MSMEG_1107>	<MT0058><MT0058>	<TBFG_10051><TBFG_10051>	<Rv0052><Rv0052>	<MUL_0070>	<Mvan_0973>		<nfa50430>		<RHA1_ro04815>			<SAV1666>	<SACE_6421><SACE_6421>	<SGR981>	<SCAB13141><SCAB13141>
SCO3305	hypothetical protein	24	0	0							<NCgl2759><NCgl2759>			<FRAAL1779>	<Francci3_1056>	<Franean1_5495>		<Lxx00880>	<MAP_4008><MAP_4008>	<MAV_4633><MAV_4633>	<BCG_0560><BCG_0560>	<Mb0530><Mb0530>	<Mflv_2226><Mflv_2226>	<_1249><_1249>	<_2730><_2730>	<ML2580><ML2580>	<_2686><_2686>	<MRA_0524><MRA_0524>	<MSMEG_5041>	<MT0538><MT0538>	<TBFG_10528><TBFG_10528>	<Rv0517><Rv0517>	<MUL_0606>	<Mvan_2986><Mvan_2986>							<SAV3378>	<SACE_5366>		<SCAB35071>
SCO0637	hypothetical protein	24	0	0								<jk0068>		<FRAAL4445><FRAAL4445>	<Francci3_2896><Francci3_2896><Francci3_2896>	<Franean1_2324><Franean1_2324><Franean1_2324>			<MAP_2876c>	<MAV_3660>	<BCG_2788c>	<Mb2793c>	<Mflv_4011>	<_2093><_2093>	<_2155>	<ML1525>	<_2109>	<MRA_2796>	<MSMEG_2666>	<MT2841>	<TBFG_12784>	<Rv2771c>	<MUL_2166>	<Mvan_2376>		<nfa38790>		<RHA1_ro06741>				<SACE_6550>				<Tfu_0321>
SCO3743	hypothetical protein	24	0	0									<CMM_2337>	<FRAAL1630>	<Francci3_0980>				<MAP_4036>	<MAV_4604>	<BCG_0584>	<Mb0554>		<_0705>	<_0725>		<_0711>	<MRA_0547>	<MSMEG_0996>	<MT0565>	<TBFG_10551>	<Rv0540>	<MUL_0639>	<Mvan_0887>				<RHA1_ro04258>	<RSal33209_0685>	<Sare_2754>	<SAV4572>	<SACE_3340>	<SGR6703>	<SCAB4061>
SCO6463	hypothetical protein	24	0	0										<FRAAL3715><FRAAL3715><FRAAL3715>		<Franean1_6951><Franean1_6951><Franean1_6951>			<MAP_0226><MAP_0226><MAP_0226><MAP_0226><MAP_0226>	<MAV_3379><MAV_3379><MAV_3379><MAV_3379><MAV_3379>	<BCG_3104c>	<Mb3106c>	<Mflv_2283><Mflv_2283>	<_3922><_3922>	<_3981><_3981><_3981>		<_3907><_3907><_3907>	<MRA_3112>	<MSMEG_4967><MSMEG_4967><MSMEG_4967><MSMEG_4967>	<MT3164>	<TBFG_13096>	<Rv3079c>	<MUL_3991><MUL_3991><MUL_3991>	<Mvan_4383>	<Noca_4152><Noca_4152>	<nfa32900><nfa32900><nfa32900>					<SAV589><SAV589>	<SACE_3924><SACE_3924><SACE_3924>	<SGR6191><SGR6191>	<SCAB26301>	<Strop_4150>
SCO0200	hypothetical protein	23	0	1							<NCgl2842>	<jk0100>							<MAP_1741c><MAP_1741c>	<MAV_2507><MAV_2507>	<BCG_2045c><BCG_2045c><BCG_2045c>	<Mb2051c><Mb2051c><Mb2051c>	<Mflv_4992><Mflv_4992><Mflv_4992><Mflv_4992>	<_1133><_1133><_1133>	<_1121><_1121><_1121>		<_1104><_1104><_1104>	<MRA_2041><MRA_2041><MRA_2041>	<MSMEG_3940><MSMEG_3940><MSMEG_3940>	<MT2085><MT2085><MT2085>	<TBFG_12063><TBFG_12063><TBFG_12063>	<Rv2026c><Rv2026c><Rv2026c>	<MUL_2236><MUL_2236><MUL_2236><MUL_2236>	<Mvan_1425><Mvan_1425><Mvan_1425><Mvan_1425><Mvan_1425><Mvan_1425>	<Noca_0989>	<nfa35690>		<RHA1_ro02263><RHA1_ro02263>			<SAV1300>	<SACE_3381><SACE_3381><SACE_3381><SACE_3381><SACE_3381><SACE_3381><SACE_3381><SACE_3381>		<SCAB4241><SCAB4241><SCAB4241><SCAB4241><SCAB4241><SCAB4241>
SCO4689	hypothetical protein	23	0	0		<Acel_0496>					<NCgl2857>								<MAP_2723c>	<MAV_3497>	<BCG_2646c>	<Mb2652c>	<Mflv_4297>	<_4871>	<_4575>		<_4488>	<MRA_2647>	<MSMEG_5707>		<TBFG_12638>	<Rv2619c>	<MUL_3261>	<Mvan_3214><Mvan_3214>	<Noca_1661>	<nfa50240>		<RHA1_ro02251>		<Sare_0275>			<SGR6624>		<Strop_0235>	<Tfu_2089>
SCO5801	hypothetical protein	23	0	1								<jk1815>		<FRAAL3380>					<MAP_3149c><MAP_3149c>	<MAV_3978><MAV_3978>	<BCG_1409c>	<Mb1382c>	<Mflv_4412>	<_1700>	<_1768>		<_1721>	<MRA_1355>	<MSMEG_2128>	<MT1389>	<TBFG_11377>	<Rv1347c>	<MUL_3635><MUL_3635>	<Mvan_1943>		<nfa7620>		<RHA1_ro03788>			<SAV2465>	<SACE_1304>	<SGR1720><SGR1720>	<SCAB24671>
SCO5270	hypothetical protein	23	0	0										<FRAAL0242>	<Francci3_1229>	<Franean1_6955><Franean1_6955><Franean1_6955>			<MAP_2246c>	<MAV_1748>	<BCG_2443c>	<Mb2450c>	<Mflv_2645>	<_3542>	<_3610>		<_3537>	<MRA_2452>	<MSMEG_4583><MSMEG_4583>	<MT2499>	<TBFG_12454>	<Rv2426c>		<Mvan_3933><Mvan_3933>	<Noca_0291><Noca_0291><Noca_0291>	<nfa13720>		<RHA1_ro06058>			<SAV2337>		<SGR678><SGR678>	<SCAB80301>
SCO0958	hypothetical protein	23	0	0															<MAP_3347c><MAP_3347c><MAP_3347c><MAP_3347c><MAP_3347c><MAP_3347c><MAP_3347c><MAP_3347c><MAP_3347c>	<MAV_4196><MAV_4196><MAV_4196><MAV_4196><MAV_4196><MAV_4196><MAV_4196><MAV_4196><MAV_4196><MAV_4196>	<BCG_3153c><BCG_3153c><BCG_3153c><BCG_3153c><BCG_3153c><BCG_3153c><BCG_3153c><BCG_3153c><BCG_3153c><BCG_3153c><BCG_3153c><BCG_3153c><BCG_3153c><BCG_3153c>	<Mb3154c><Mb3154c><Mb3154c><Mb3154c><Mb3154c><Mb3154c><Mb3154c><Mb3154c><Mb3154c><Mb3154c><Mb3154c><Mb3154c><Mb3154c><Mb3154c><Mb3154c>	<Mflv_4703><Mflv_4703><Mflv_4703><Mflv_4703><Mflv_4703><Mflv_4703><Mflv_4703><Mflv_4703><Mflv_4703><Mflv_4703><Mflv_4703>	<_1389><_1389><_1389><_1389><_1389><_1389><_1389><_1389><_1389><_1389><_1389><_1389><_1389><_1389><_1389>	<_3472><_3472><_3472><_3472><_3472><_3472><_3472><_3472><_3472><_3472><_3472><_3472><_3472><_3472>	<ML1244>	<_3409><_3409><_3409><_3409><_3409><_3409><_3409><_3409><_3409><_3409><_3409><_3409><_3409><_3409>	<MRA_3162><MRA_3162><MRA_3162><MRA_3162><MRA_3162><MRA_3162><MRA_3162><MRA_3162><MRA_3162><MRA_3162><MRA_3162><MRA_3162><MRA_3162><MRA_3162><MRA_3162>	<MSMEG_1882><MSMEG_1882><MSMEG_1882><MSMEG_1882><MSMEG_1882><MSMEG_1882><MSMEG_1882><MSMEG_1882>	<MT3216><MT3216><MT3216><MT3216><MT3216><MT3216><MT3216><MT3216><MT3216><MT3216><MT3216><MT3216><MT3216><MT3216><MT3216>	<TBFG_13151><TBFG_13151><TBFG_13151><TBFG_13151><TBFG_13151><TBFG_13151><TBFG_13151><TBFG_13151><TBFG_13151><TBFG_13151><TBFG_13151><TBFG_13151><TBFG_13151><TBFG_13151><TBFG_13151>	<Rv3130c><Rv3130c><Rv3130c><Rv3130c><Rv3130c><Rv3130c><Rv3130c><Rv3130c><Rv3130c><Rv3130c><Rv3130c><Rv3130c><Rv3130c><Rv3130c><Rv3130c>	<MUL_2420><MUL_2420><MUL_2420><MUL_2420><MUL_2420><MUL_2420><MUL_2420><MUL_2420><MUL_2420><MUL_2420><MUL_2420><MUL_2420>	<Mvan_1764><Mvan_1764><Mvan_1764><Mvan_1764><Mvan_1764><Mvan_1764><Mvan_1764><Mvan_1764><Mvan_1764><Mvan_1764><Mvan_1764><Mvan_1764>	<Noca_1218><Noca_1218><Noca_1218><Noca_1218><Noca_1218>	<nfa46000><nfa46000><nfa46000><nfa46000><nfa46000>		<RHA1_ro06332><RHA1_ro06332><RHA1_ro06332><RHA1_ro06332><RHA1_ro06332><RHA1_ro06332><RHA1_ro06332><RHA1_ro06332><RHA1_ro06332><RHA1_ro06332><RHA1_ro06332><RHA1_ro06332>			<SAV7256>	<SACE_6439>	<SGR725>	<SCAB11751>
SCO0167	hypothetical protein	23	0	0			<BAD_0386><BAD_0386>	<BL1664><BL1664>	<DIP2276>	<CE2791>	<NCgl2842>				<Francci3_2760>						<BCG_2650>	<Mb2656>	<Mflv_4978><Mflv_4978>	<_0713><_0713><_0713><_0713><_0713><_0713>	<_0733><_0733><_0733><_0733><_0733><_0733>		<_0719><_0719><_0719><_0719><_0719><_0719>	<MRA_2651>	<MSMEG_5733>	<MT2698>	<TBFG_12642>	<Rv2623>	<MUL_0483>		<Noca_0948><Noca_0948>			<RHA1_ro00061>				<SACE_2443><SACE_2443><SACE_2443>		<SCAB10301>		<Tfu_1412><Tfu_1412>
SCO4016	hypothetical protein	23	0	1	<AAur_0962>						<NCgl0282>										<BCG_3574c>	<Mb3540c>	<Mflv_1007><Mflv_1007>	<_4775><_4775>	<_4481><_4481>		<_4394><_4394>	<MRA_3550>	<MSMEG_0628>	<MT3614>	<TBFG_13544>	<Rv3510c>		<Mvan_0424><Mvan_0424>	<Noca_1273>	<nfa25480>		<RHA1_ro02273><RHA1_ro02273>		<Sare_3202>	<SAV4199>	<SACE_1109>	<SGR3568>	<SCAB86441>	<Strop_2978>
SCO5322	hypothetical protein	23	0	0	<AAur_3745>								<CMM_2890>	<FRAAL2640><FRAAL2640>	<Francci3_0775>	<Franean1_0999><Franean1_0999>			<MAP_1011>	<MAV_1189>	<BCG_1120>	<Mb1091>	<Mflv_2029>	<_4393>	<_4237>		<_4171>	<MRA_1072>	<MSMEG_5285>	<MT1092>	<TBFG_11080>	<Rv1062>		<Mvan_4688>		<nfa22010>		<RHA1_ro01873>	<RSal33209_0299>							<Tfu_0469>
SCO7813	hypothetical protein	23	0	2										<FRAAL3718><FRAAL3718><FRAAL3718><FRAAL3718>	<Francci3_2218>	<Franean1_4929><Franean1_4929><Franean1_4929>			<MAP_0256><MAP_0256><MAP_0256><MAP_0256><MAP_0256><MAP_0256><MAP_0256><MAP_0256><MAP_0256><MAP_0256><MAP_0256><MAP_0256><MAP_0256><MAP_0256>	<MAV_4557><MAV_4557><MAV_4557><MAV_4557><MAV_4557><MAV_4557><MAV_4557><MAV_4557><MAV_4557><MAV_4557><MAV_4557><MAV_4557><MAV_4557><MAV_4557><MAV_4557><MAV_4557>	<BCG_0181><BCG_0181><BCG_0181><BCG_0181><BCG_0181><BCG_0181><BCG_0181><BCG_0181><BCG_0181>	<Mb0150><Mb0150><Mb0150><Mb0150><Mb0150><Mb0150><Mb0150><Mb0150><Mb0150>	<Mflv_0743><Mflv_0743><Mflv_0743><Mflv_0743><Mflv_0743>	<_0078><_0078>	<_0097><_0097>		<_0088><_0088>	<MRA_0152><MRA_0152><MRA_0152><MRA_0152><MRA_0152><MRA_0152><MRA_0152><MRA_0152><MRA_0152>	<MSMEG_1481><MSMEG_1481><MSMEG_1481><MSMEG_1481><MSMEG_1481><MSMEG_1481><MSMEG_1481><MSMEG_1481><MSMEG_1481>	<MT0153><MT0153><MT0153><MT0153><MT0153><MT0153><MT0153>	<TBFG_10146><TBFG_10146><TBFG_10146><TBFG_10146><TBFG_10146><TBFG_10146><TBFG_10146><TBFG_10146>	<Rv0145><Rv0145><Rv0145><Rv0145><Rv0145><Rv0145><Rv0145><Rv0145><Rv0145>	<MUL_4402><MUL_4402><MUL_4402><MUL_4402><MUL_4402><MUL_4402><MUL_4402><MUL_4402>	<Mvan_0104><Mvan_0104><Mvan_0104><Mvan_0104><Mvan_0104><Mvan_0104>		<nfa36250><nfa36250>		<RHA1_ro00605>	<RSal33209_0945>		<SAV474>	<SACE_1742><SACE_1742><SACE_1742><SACE_1742><SACE_1742><SACE_1742>
SCO0799	hypothetical protein	23	0	0															<MAP_0192c>	<MAV_0187>	<BCG_3902>	<Mb3869>	<Mflv_1144>	<_5416>	<_5123>		<_5035>	<MRA_3879>	<MSMEG_6419>	<MT3947>	<TBFG_13873>	<Rv3839>	<MUL_5012>	<Mvan_5663>		<nfa1310>		<RHA1_ro04031>		<Sare_4817><Sare_4817>	<SAV7428>	<SACE_0134>	<SGR5283><SGR5283>	<SCAB9301>	<Strop_4368><Strop_4368>
SCO5600	hypothetical protein	23	0	0									<CMM_1678>	<FRAAL0655>		<Franean1_6519>	<Krad_3059>		<MAP_2711c>	<MAV_3485>	<BCG_2634c>	<Mb2641c>	<Mflv_3833>			<ML0451>		<MRA_2637>	<MSMEG_2936>	<MT2684>	<TBFG_12628>	<Rv2609c>	<MUL_3251>	<Mvan_2563>		<nfa37070>		<RHA1_ro06883>		<Sare_2607>	<SAV2635>		<SGR1880>	<SCAB26101>
SCO1437	hypothetical protein	23	0	0					<DIP1315>										<MAP_1142>	<MAV_3363>	<BCG_1478>	<Mb1452>	<Mflv_3717>	<_2433>	<_2439>	<ML0561>	<_2392>	<MRA_1426>		<MT1460>	<TBFG_11446>	<Rv1417>	<MUL_1811>	<Mvan_2696>	<Noca_2453>					<Sare_1874>	<SAV6908>		<SGR6096>	<SCAB75661>	<Strop_1881>	<Tfu_1082>
SCO0838	hypothetical protein	23	0	0										<FRAAL1971>		<Franean1_2275>	<Krad_1422>		<MAP_1820>	<MAV_2422><MAV_2422>			<Mflv_3099>	<_2518>	<_2526>		<_2481>	<MRA_2088>	<MSMEG_3880>	<MT2134>	<TBFG_12110>	<Rv2074>	<MUL_2300>	<Mvan_3436>	<Noca_0878>	<nfa31580>		<RHA1_ro00830>			<SAV4513><SAV4513>	<SACE_5943>	<SGR3427>	<SCAB42301>
SCO5482	hypothetical protein	23	0	0															<MAP_3990>	<MAV_4653>	<BCG_0541>	<Mb0510>	<Mflv_0076>	<_0660>	<_0680>		<_0667>	<MRA_0506>	<MSMEG_0942>	<MT0519>	<TBFG_10508>	<Rv0499>	<MUL_4450><MUL_4450>	<Mvan_0836>	<Noca_1148>	<nfa29570><nfa29570>		<RHA1_ro02062>			<SAV2762>	<SACE_6961>	<SGR2035>	<SCAB27361>		<Tfu_2367>
SCO3010	hypothetical protein	23	0	0						<CE0772>				<FRAAL1302>	<Francci3_0763>				<MAP_3356c>	<MAV_4206>	<BCG_3271c>	<Mb3270c>		<_1385>	<_1369>		<_1351>	<MRA_3283>		<MT3340>	<TBFG_13271>	<Rv3242c>			<Noca_1436>	<nfa46080>		<RHA1_ro06327>		<Sare_0907>	<SAV5066>		<SGR4526>	<SCAB55321>	<Strop_0970>	<Tfu_2493>
SCO6654	hypothetical protein	22	0	1										<FRAAL4257><FRAAL4257>		<Franean1_3204>			<MAP_4155>	<MAV_4476>	<BCG_0744>	<Mb0714>	<Mflv_5058>	<_0872><_0872>	<_0883><_0883>		<_0866><_0866>	<MRA_0703>	<MSMEG_1425>	<MT0722>	<TBFG_10709>	<Rv0695>	<MUL_0775>	<Mvan_1602><Mvan_1602>		<nfa32090>		<RHA1_ro06077>		<Sare_1961>	<SAV1792>	<SACE_2391>
SCO5194	hypothetical protein	22	0	1	<AAur_2735>	<Acel_1766>	<BAD_0010>	<BL0621>	<DIP0728>	<CE0797><CE0797>	<NCgl0747>	<jk1607><jk1607>		<FRAAL4995>	<Francci3_4010>		<Krad_1185>																<MUL_3218>		<Noca_1523>		<PPA1312>		<RSal33209_1239>	<Sare_4114>	<SAV3066>	<SACE_1098>	<SGR2330>	<SCAB30651><SCAB30651>	<Strop_3733>	<Tfu_0533>
SCO2057	hypothetical protein	22	0	1										<FRAAL2215>	<Francci3_1432>	<Franean1_5080>	<Krad_3182>		<MAP_3923>	<MAV_4720>	<BCG_0473>	<Mb0442>						<MRA_0439>	<MSMEG_0839>	<MT0449>	<TBFG_10439>	<Rv0434>			<Noca_3046>			<RHA1_ro02353>		<Sare_3423>	<SAV6150>	<SACE_5805>	<SGR5447>	<SCAB68321>	<Strop_3197>	<Tfu_1149>
SCO0921	hypothetical protein	22	0	0															<MAP_3059c>	<MAV_3874>	<BCG_3050c>	<Mb3053c>	<Mflv_4257>	<_1853>	<_1919>		<_1873>	<MRA_3058>	<MSMEG_2355><MSMEG_2355><MSMEG_2355>	<MT3111>	<TBFG_13043>	<Rv3027c>	<MUL_1924>	<Mvan_2103>		<nfa42750>		<RHA1_ro06464>		<Sare_4066>	<SAV7310>	<SACE_6191>	<SGR700>	<SCAB11451>
SCO2091	hypothetical protein	22	0	0									<CMM_1866>	<FRAAL2189>	<Francci3_1408>		<Krad_3206>				<BCG_2181c>	<Mb2188c>	<Mflv_2981>	<_3274>	<_3325>	<ML0907>	<_3263>	<MRA_2179>		<MT2222>	<TBFG_12194>	<Rv2164c>			<Noca_3070>	<nfa17590>		<RHA1_ro01095>			<SAV6115>		<SGR5414>	<SCAB67931>		<Tfu_1103>
SCO3394	hypothetical protein	22	0	1	<AAur_0145>				<DIP0614>	<CE0650>	<NCgl0613>		<CMM_0851>	<FRAAL6648>	<Francci3_4358>	<Franean1_0223>	<Krad_0548>	<Lxx21430>					<Mflv_4749>	<_1332>	<_1313>		<_1296>							<Mvan_1707>					<RSal33209_3208>	<Sare_3257>	<SAV4676>	<SACE_1221>		<SCAB39681>	<Strop_3031>	<Tfu_2887><Tfu_2887>
SCO4200	hypothetical protein	22	0	0	<AAur_0890>					<CE0395>	<NCgl0367>						<Krad_0886>		<MAP_3969>	<MAV_4674>	<BCG_0517>	<Mb0486>				<ML2453>		<MRA_0483>			<TBFG_10484>	<Rv0476>	<MUL_4544>	<Mvan_0809>		<nfa52070>			<RSal33209_0402>	<Sare_0381>	<SAV4010>	<SACE_6988>	<SGR3989>	<SCAB49861>		<Tfu_2918>
SCO7509	hypothetical protein	22	0	1						<CE0160>	<NCgl0183>	<jk0432>							<MAP_0300>	<MAV_0405>	<BCG_3757>	<Mb3724>	<Mflv_1325>	<_5244>	<_4965>		<_4876>	<MRA_3734>	<MSMEG_6234>	<MT3801>	<TBFG_13729>	<Rv3698>		<Mvan_5470>	<Noca_2969>			<RHA1_ro02266>		<Sare_2290><Sare_2290>		<SACE_0623>			<Strop_2138><Strop_2138>
SCO7353	hypothetical protein	22	0	0										<FRAAL4442>		<Franean1_3671>			<MAP_1302c>	<MAV_3178>	<BCG_1646c>	<Mb1634c>	<Mflv_3603>	<_3070>	<_3113>		<_3054>	<MRA_1618>	<MSMEG_3216>	<MT1643>	<TBFG_11624>	<Rv1608c>	<MUL_1588>	<Mvan_2813>		<nfa18570>		<RHA1_ro01017>	<RSal33209_2092>		<SAV1074>	<SACE_1887>
SCO5490	hypothetical protein	22	0	0									<CMM_2402><CMM_2402>	<FRAAL4754>					<MAP_3557>	<MAV_5156>	<BCG_0176><BCG_0176>	<Mb0145><Mb0145>	<Mflv_1110>	<_5487><_5487>	<_5196>		<_5108>	<MRA_0147><MRA_0147>	<MSMEG_6499>	<MT0148><MT0148>	<TBFG_10141><TBFG_10141>	<Rv0140><Rv0140>	<MUL_4770><MUL_4770>	<Mvan_5702><Mvan_5702><Mvan_5702>	<Noca_3721><Noca_3721><Noca_3721>	<nfa19250>				<Sare_0965>	<SAV2752>		<SGR2025>
SCO3746	hypothetical protein	22	0	0									<CMM_2340>	<FRAAL1633>	<Francci3_0983>					<MAV_2997>	<BCG_0255>	<Mb0224>		<_0708>	<_0728>		<_0714>	<MRA_0226>	<MSMEG_0998>	<MT0228>	<TBFG_10220>	<Rv0218>	<MUL_1110>	<Mvan_0889>				<RHA1_ro04266>	<RSal33209_0682>	<Sare_2760>	<SAV4570>		<SGR6700>	<SCAB4081>
SCO6513	hypothetical protein	22	0	0										<FRAAL4674>	<Francci3_3407>	<Franean1_3090>	<Krad_0034>		<MAP_0246c>	<MAV_0244>	<BCG_2656>	<Mb2662>		<_2775>	<_2789>		<_2745>	<MRA_2657>		<MT2704>	<TBFG_12648>	<Rv2629>	<MUL_3275>	<Mvan_1404>		<nfa27130>				<Sare_2292>		<SACE_4050>			<Strop_2140>	<Tfu_0160>
SCO6223	hypothetical protein	22	0	0	<AAur_3150><AAur_3150>										<Francci3_2019>						<BCG_1764c>	<Mb1754c>	<Mflv_2233><Mflv_2233>	<_3973><_3973>	<_4033><_4033>		<_3959><_3959>	<MRA_1735>	<MSMEG_5032>		<TBFG_11742>	<Rv1725c>	<MUL_0912><MUL_0912>	<Mvan_1032>		<nfa24980>		<RHA1_ro05586>	<RSal33209_1830>	<Sare_2199>	<SAV2007><SAV2007>	<SACE_1244><SACE_1244>	<SGR5549>	<SCAB18431>
[truncated: 12 more columns]
